# Supplementary material for: Individuals with nonsyndromic orofacial clefts have increased asymmetry of fingerprint patterns
Source: PLoS One. 2020 Mar 20;15(3):e0230534. doi: 10.1371/journal.pone.0230534 (PMC7083315; doi:10.1371/journal.pone.0230534)
Supplement: S1 Data — (XLSX) [file pone.0230534.s001.xlsx]

## Sheet: Data
Subject	Site	Sex	Cleft Status	R1_pattern	R2_pattern	R3_pattern	R4_pattern	R5_pattern	L1_pattern	L2_pattern	L3_pattern	L4_pattern	L5_pattern
1	Argentina	M	Case	W	RL	UL	W	UL	UL	UL	UL	UL	UL
2	Argentina	M	Case	W	RL	UL	UL	UL	UL	W	UL	UL	UL
3	Argentina	M	Case	W	W	W	W	W	W	W	UL	W	UL
4	Argentina	M	Case	UL	A	A	UL	UL	UL	UL	A	UL	UL
5	Argentina	F	Case	W	W	W	W	W	W	W	W	W	UL
6	Argentina	F	Case	W	W	W	W	UL	W	W	W	W	UL
7	Argentina	M	Case	UL	W	W	W	UL	UL	UL	UL	W	UL
8	Argentina	M	Case	W	W	UL	UL	UL	W	RL	UL	UL	UL
9	Argentina	M	Case	UL	UL	UL	W	UL	UL	UL	UL	W	UL
10	Argentina	F	Case	W	W	UL	UL	UL	W	UL	UL	W	UL
11	Argentina	M	Case	W	UL	UL	UL	UL	W	UL	UL	UL	UL
12	Argentina	M	Case	W	W	W	W	UL	W	UL	UL	UL	UL
13	Argentina	F	Case	UL	UL	UL	UL	UL	UL	UL	UL	UL	UL
14	Argentina	F	Case	UL	RL	UL	W	W	UL	UL	W	W	W
15	Argentina	F	Case	W	W	W	W	UL	W	W	UL	W	UL
16	Argentina	F	Case	W	W	UL	UL	UL	W	A	UL	UL	UL
17	Argentina	M	Case	UL	UL	W	W	UL	UL	UL	W	W	UL
18	Argentina	M	Case	W	A	W	W	UL	W	UL	UL	UL	UL
19	Argentina	M	UFM	W	UL	UL	UL	UL	UL	UL	UL	UL	UL
20	Argentina	F	UFM	W	UL	UL	W	W	W	UL	UL	W	W
21	Argentina	M	UFM	W	UL	UL	W	UL	UL	UL	UL	W	UL
22	Argentina	M	UFM	W	W	UL	W	UL	W	W	W	W	UL
23	Argentina	F	Case	UL	UL	UL	UL	UL	UL	UL	UL	UL	UL
24	Argentina	F	Case	UL	UL	UL	UL	UL	W	UL	RL	UL	UL
25	Argentina	M	Case	W	W	RL	W	UL	W	W	W	UL	UL
26	Argentina	M	Case	W	W	W	W	W	W	UL	UL	W	W
27	Argentina	M	Case	W	A	UL	UL	UL	O	A	A	UL	UL
28	Argentina	F	Case	W	W	UL	UL	UL	UL	UL	UL	UL	UL
29	Argentina	M	Case	W	W	W	W	W	W	UL	UL	W	UL
30	Argentina	F	UFM	W	W	W	W	UL	UL	UL	UL	W	UL
31	Argentina	F	Case	W	UL	UL	UL	UL	W	RL	UL	UL
32	Argentina	M	Case	W	UL	UL	UL	UL	W	UL	UL	UL	UL
33	Argentina	F	Case	W	W	UL	W	W	W	W	UL	W	W
34	Argentina	M	Case	W	UL	UL	UL	UL	W	UL	UL	UL	UL
35	Argentina	F	Case	W	W	UL	W	UL	W	W	UL	UL	UL
36	Argentina	M	Case	W	UL	UL	UL	UL	W	UL	UL	W	UL
37	Argentina	M	Case	W	W	W	W	W	W	W	W	W	W
38	Argentina	F	Case	RL	A	RL	W	UL	RL	A	A	W	UL
39	Argentina	M	Case	W	UL	UL	UL	UL	W	UL	UL	UL	UL
40	Argentina	M	Case	UL	A	A	UL	UL	UL	A	A	UL
41	Argentina	F	Case	W	W	UL	UL	UL	UL	RL	UL	UL	UL
42	Argentina	M	Case		RL	UL	UL	UL	UL	UL	UL	UL	UL
43	Argentina	M	UFM	UL	UL	UL	UL	UL	UL	UL	UL	UL	UL
44	Argentina	M	Case	UL	UL	UL	W	UL	O	A	UL	W	UL
45	Argentina	M	Case	W	A	UL	UL	UL	UL	RL	A	UL	UL
46	Argentina	F	Case	W	UL	UL	W	W	UL		UL	W	W
47	Argentina	M	Case	W	UL	UL	UL	UL	UL	RL	A	UL	UL
48	Argentina	F	Case	W	UL	UL	W	UL	W	A	UL	W	UL
49	Argentina	M	Case	W	W	UL	W	UL	UL	W	W	W	UL
50	Argentina	M	Case	W	W	UL	UL	UL	UL	UL	UL	UL	UL
51	Argentina	F	Case	UL	UL	UL	UL	UL	UL	UL	UL	UL	UL
52	Hungary	F	Control	UL	UL	UL	UL	UL	UL	UL	UL	UL	UL
53	Hungary	F	Control	W	RL	UL	UL	UL	W	W		UL	UL
54	Hungary	F	Control	W	UL	UL	W	UL	UL	UL	UL	W	UL
55	Hungary	F	Control	W	W	UL	W	UL	W	UL	W	W	W
56	Hungary	F	Control	W	O	UL		UL	UL	UL	UL	UL	UL
57	Hungary	F	Control	W	RL	UL	UL	UL	W	RL	UL	UL	UL
58	Hungary	M	Control	W	RL	UL	UL	UL	W	RL	UL	UL	UL
59	Hungary	F	Control	UL	UL	UL	UL	UL	UL	UL	UL	UL	UL
60	Hungary	F	Control	W	RL	UL	UL	UL	W	UL	UL	UL	UL
61	Hungary	M	Case	W	W	UL	W	UL	W	W	UL	W	W
62	Hungary	M	UFM	W	O	W	W	W	UL	W	UL	W	UL
63	Hungary	F	UFM	W	W	W	W	W	W	W	W	W	W
64	Hungary	M	Case	W	W	UL	W	W	W	W	UL	W	W
65	Hungary	F	Case	UL	RL	UL	W	UL	UL	RL	UL	W	UL
66	Hungary	M	Case	UL	UL	UL	UL	UL	UL	RL	UL	UL	UL
67	Hungary	F	UFM	UL	UL	UL	W	UL	O	UL	W	W	UL
68	Hungary	F	UFM	UL	RL	UL	UL	UL	UL	W	UL	UL	UL
69	Hungary	M	Case	W	UL	UL	UL	UL	W	W	UL	UL	UL
70	Hungary	M	Case	W	W	W	W	UL	UL	W	W	UL	UL
71	Hungary	F	UFM	W	RL	UL	UL	UL	UL	RL	UL	UL	UL
72	Hungary	M	UFM	W	RL	RL	W	UL	UL	UL	UL	W	UL
73	Hungary	M	Case	W	W	W	W	UL	UL	W	W	W	UL
74	Hungary	M	UFM	W	W	UL	W	W	UL	O	UL	UL	UL
75	Hungary	F	Case	UL	W	UL	UL	UL	UL	W	W	W	UL
76	Hungary	F	UFM	UL	W	UL	W	UL	UL	UL	UL	W	UL
77	Hungary	F	Case	W	W	UL	W	UL	UL	UL	UL	UL	UL
78	Hungary	M	UFM	W	W	W	W	W	UL	UL	W	W	W
79	Hungary	F	UFM	W	UL	UL	W	UL	W	RL	UL	UL	UL
80	Hungary	F	Case	W	RL	UL	UL	UL	W	UL	UL	UL	UL
81	Hungary	F	Case	A	A	A	A	A	A	A	A	A	A
82	Hungary	M	Case	UL	UL	A	UL	UL	O	UL	A	A	UL
83	Hungary	F	UFM	A	RL	UL	UL	UL	UL	W	UL	UL	UL
84	Hungary	M	UFM	UL	A	UL	UL	UL	UL	A	UL	UL	UL
85	Hungary	F	Case	W	W	UL	W	W	W	RL	W	W	UL
86	Hungary	M	Case	W	UL	UL	UL	UL	W	A	O	W	UL
87	Hungary	F	UFM	UL	UL	UL	W	UL	W	UL	UL	W	UL
88	Hungary	F	Case	RL	O	W	W	UL	A	O	UL	W	UL
89	Hungary	F	Case	O	UL	A	W	UL	RL	O	UL	W	UL
90	Hungary	M	UFM	W	RL	A	UL	UL	UL	RL	A	UL	UL
91	Hungary	F	UFM	A	A	A	UL	UL	RL	A	UL	W	UL
92	Hungary	F	UFM	UL	A	A	A	UL	UL	A	A	UL	UL
93	Hungary	M	Case	UL	UL	UL	UL	UL	UL	UL	A	UL	UL
94	Hungary	M	Case	W	W	UL	W	W	W	UL	W	W	W
95	Hungary	F	Case	W	W	UL	W	W	W	W	UL	UL	UL
96	Hungary	M	UFM	W	RL	UL	UL	UL	W	W	UL	UL	UL
97	Hungary	F	UFM	W	W	UL	W	W	W	W	W	W	W
98	Hungary	M	Case	W	W	W	W	UL	W	W	W	W	UL
99	Hungary	F	Case	W	UL	UL	W	UL	UL	UL	UL	W	UL
100	Hungary	M	UFM	W	RL	UL	UL	UL	W	UL	UL	UL	UL
101	Hungary	F	UFM	W	UL	UL	UL	UL	W	UL	UL	UL	UL
102	Hungary	M	UFM	W	W	W	W	W	W	W	W	W	UL
103	Hungary	F	Case	W	UL	UL	UL	UL	W	A	UL	UL	UL
104	Hungary	M	UFM	UL	W	UL	W	W	UL	UL	UL	W	UL
105	Hungary	F	Case	UL	UL	UL	UL	UL	UL	UL	UL	UL	UL
106	Hungary	F	UFM	UL	UL	UL	UL	UL	W	UL	UL	UL	UL
107	Hungary	F	Case	UL	A	A	UL	UL	A	A	A	A	UL
108	Hungary	F	UFM	UL	UL	UL	W	W	UL	RL	UL	W	W
109	Hungary	F	UFM	UL	UL	UL	UL	UL	UL	UL	UL	UL	UL
110	Hungary	F	Case	W	A	UL	UL	UL	W	A	A	UL	UL
111	Hungary	M	Case	UL	W	UL	UL	UL	UL	W	UL	UL	UL
112	Hungary	F	Case	UL	RL	UL	UL	UL	UL	UL	UL	W	UL
113	Hungary	F	UFM	W	W	UL	UL	UL	W	RL	UL	W	UL
114	Hungary	F	Case	UL	UL	A	UL	UL	W	RL	RL	UL	UL
115	Hungary	M	UFM	W	RL	UL	W	UL	W	UL	UL	UL	UL
116	Hungary	M	UFM	W	W	UL	W	UL	W	W	UL	W	UL
117	Hungary	F	UFM	UL	UL	UL	A	A	UL	A	A	A	A
118	Hungary	M	Control	UL	UL	W	W	UL	UL	W	W	W	UL
119	Hungary	M	Control	UL	UL	UL	W	UL	W	UL	UL	W	UL
120	Hungary	F	Control	UL	RL	W	W	UL	UL	W	W	W	UL
121	Hungary	M	Control	UL	W	W	W	W	UL	UL	UL	W	UL
122	Hungary	F	Case	UL	W	UL	W	W	W	W	UL	W	W
123	Hungary	M	UFM	W	W	W	W	W	UL	W	UL	W	UL
124	Hungary	F	Case	UL	W	UL	RL	RL	UL	W	W	W	W
125	Hungary	F	UFM	W	W	W	W	W	W	W	W	W	W
126	Hungary	F	Case	W	RL	UL	UL	UL	W	RL	UL	W	UL
127	Hungary	M	UFM	UL	UL	UL	W	W	W	UL	UL	W	W
128	Hungary	F	UFM	W	W	W	W	UL	W	W	W	W	UL
129	Hungary	M	UFM	W	W	UL	UL	UL	W	W	UL	UL	UL
130	Hungary	M	Control	W	UL	UL	UL	UL	W	A	UL	UL	UL
131	Hungary	M	Control	W	W	UL	UL	UL	W	W	UL	UL	UL
132	Hungary	F	Control	W	RL	UL	UL	UL	W	UL	UL	UL	UL
133	Hungary	M	Control	W	A	UL	UL	UL	W	RL	UL	UL	UL
134	Hungary	M	Case	W	W	UL	UL	UL	O	UL	UL	UL	UL
135	Hungary	M	UFM	UL	A	A	UL	UL	A	A	A	UL	UL
136	Hungary	F	UFM	W	W	W	W	UL	W	W	W	UL	UL
137	Hungary	F	UFM	W	W	UL	UL	UL	W	W	UL	W	UL
138	Hungary	M	Case	W	A	UL	UL	UL	W	RL	UL	UL	UL
139	Hungary	M	Case	W	UL	UL	UL	UL	W	W	UL	UL	UL
140	Hungary	F	UFM	W	UL	UL	UL	UL	UL	A	UL	UL	UL
141	Hungary	F	UFM	W	UL	UL	UL	UL	W	UL	UL	UL	UL
142	Hungary	M	UFM	W	UL	UL	UL	UL	W	UL	UL	UL	UL
143	Hungary	F	Case	UL	W	W	W	W	W	W	W	W	W
144	Hungary	M	UFM	UL	RL	UL	W	UL	UL	W	UL	W	UL
145	Hungary	F	UFM	UL	W	UL	W	W	W	W	UL	W	W
146	Hungary	M	UFM	UL	UL	UL	UL	UL	UL	UL	UL	UL	UL
147	Hungary	M	Control	W	RL	UL	UL	UL	UL	A	A	UL	UL
148	Hungary	M	Control	W	RL	UL	W	W	UL	RL	UL	UL	UL
149	Hungary	F	Control	UL	UL	UL	UL	UL	W	W	UL	W	UL
150	Hungary	M	Control	W	W	W	W	W	W	W	W	W	W
151	Hungary	F	Case	UL	A	A	UL	UL	UL	RL	A	UL	UL
152	Hungary	M	Case	W	W	W	W	W	W	W	W	W	W
153	Hungary	F	UFM	UL	A	UL	UL	UL	UL	A	UL	UL	UL
154	Hungary	M	UFM	W	A	UL	W	UL	UL	A	UL	UL	UL
155	Hungary	F	Case	UL	W	UL	W	W	UL	W	UL	W	W
156	Hungary	M	Case	W	UL	W	W	W	W	W	UL	W	W
157	Hungary	F	UFM	UL	RL	UL	UL	UL	UL	RL	UL	UL	UL
158	Hungary	F	UFM	UL	W	UL	W	UL	UL	W	W	W	UL
159	Hungary	F	Case	UL	RL	UL	UL	UL	W	RL	A	UL	UL
160	Hungary	M	UFM	UL	W	UL	UL	UL	W	W	UL	UL	W
161	Hungary	F	UFM	UL	UL	UL	UL	UL	W	RL	A	UL	UL
162	Hungary	M	UFM	UL	A	UL	UL	UL	UL	A	UL	UL	UL
163	Hungary	M	Case	UL	UL	UL	UL	UL	UL	UL	UL	UL	UL
164	Hungary	F	UFM	UL	UL	UL	UL	UL	UL	UL	UL	O	UL
165	Hungary	M	UFM	UL	A	UL	UL	UL	UL	A	UL	A	UL
166	Hungary	F	UFM	UL	O	UL	UL	UL	UL	UL	UL	UL	UL
167	Hungary	F	Case	W	W	W	W	W	W	W	W	W	W
168	Hungary	M	UFM	UL	A	UL	UL	UL	UL	RL	UL	UL	UL
169	Hungary	F	UFM	W	W	W	W	UL	W	W	W	W	W
170	Hungary	F	UFM	UL	W	W	UL	UL	W	RL	W	UL	UL
171	Hungary	M	Case	W	RL	UL	UL	UL	UL	UL	UL	UL	UL
172	Hungary	M	UFM	UL	RL	W	W	W	UL	RL	UL	UL	UL
173	Hungary	F	UFM	W	W	UL	W	W	UL	W	UL	W	UL
174	Hungary	F	UFM	W	RL	UL	UL	UL	UL	UL	UL	UL	UL
175	Hungary	M	Case	W	RL	UL	W	UL	UL	UL	UL	UL	UL
176	Hungary	M	UFM	UL	RL	UL	UL	UL	UL	UL	UL	UL	UL
177	Hungary	F	UFM	UL	RL	UL	UL	UL	UL	W	UL	UL	UL
178	Hungary	F	UFM	UL	RL	UL	UL	UL	UL	A	A	UL	UL
179	Hungary	M	Case	UL	W	W	UL	UL	UL	W	UL	UL	UL
180	Hungary	M	UFM	W	W	UL	W	UL	W	W	UL	UL	UL
181	Hungary	F	UFM	UL	RL	UL	UL	UL	UL	UL	UL	UL	UL
182	Hungary	M	UFM	W	W	W	W	W	W	W	W	W	W
183	Hungary	F	Case	UL	W	UL	W	UL	UL	A	UL	UL	UL
184	Hungary	M	Case	UL	O	UL	UL	UL	UL	A	UL	UL	UL
185	Hungary	M	UFM	W	O	A	O	UL	W	RL	A	UL	UL
186	Hungary	M	UFM	UL	A	A	A	UL	UL	A	A	UL	UL
187	Hungary	F	Control	W	O	UL	W	UL	W	W	UL	W	UL
188	Hungary	F	Control	UL	UL	UL	UL	UL	UL	A	UL	UL	UL
189	Hungary	M	Control	UL	RL	UL	UL	UL	UL	A	UL	UL	UL
190	Hungary	F	Control	W	UL	UL	UL	UL	W	UL	UL	UL	UL
191	Hungary	F	Control	W	RL	UL	UL	UL	W	A	RL	UL	UL
192	Hungary	F	Control	W	UL	UL	UL	UL	W	UL	UL	A	UL
193	Hungary	M	Case	UL	W	W	W	UL	UL	UL	W	UL	UL
194	Hungary	M	UFM	UL	W	UL	W	UL	UL	W	W	UL	UL
195	Hungary	F	UFM	UL	RL	W	W	UL	UL	W	UL	UL	UL
196	Hungary	F	UFM	UL	W	UL	W	UL	UL	W	W	W	UL
197	Hungary	M	Case	UL	RL	UL	UL	UL	UL	UL	UL	UL	UL
198	Hungary	M	UFM	W	RL	RL	UL	UL	UL	RL	UL	UL	UL
199	Hungary	F	UFM	W	A	UL	W	UL	UL	A	UL	UL	UL
200	Hungary	M	UFM	UL	A	UL	UL	UL	A	A	UL	UL	UL
201	Hungary	F	Case	W	W	UL	UL	UL	W	A	UL	UL	UL
202	Hungary	F	Case	W	W	UL	UL	UL	W	W	UL	UL	UL
203	Hungary	M	UFM	W	O	UL	UL	UL	W	W	UL	UL	UL
204	Hungary	F	UFM	UL	W	UL	UL	W	W	W	W	UL	UL
205	Hungary	F	UFM	W	W	W	W	UL	W	W	W	UL	UL
206	Hungary	M	Control	UL	UL	UL	UL	UL	UL	UL	UL	UL	UL
207	Hungary	M	Control	UL	UL	UL	UL	UL	UL	UL	UL	UL	UL
208	Hungary	F	Control	W	W	UL	W	UL	W	UL	UL	UL	UL
209	Hungary	M	Control	UL	RL	UL	UL	UL	UL	UL	UL	UL	UL
210	Hungary	M	Control	W	A	A	A	UL	UL	A	A	A	UL
211	Hungary	M	Control	UL	A	UL	UL	UL	UL	A	UL	UL	UL
212	Hungary	F	Control	UL	RL	UL	UL	UL	UL	W	UL	UL	UL
213	Hungary	M	Control	W	RL	UL	UL	UL	W	UL	UL	UL	UL
214	Hungary	F	Control	UL	W	UL	W	UL	UL	W	UL	W	UL
215	Hungary	F	Control	UL	UL	UL	UL	UL	UL	UL	UL	UL	W
216	Hungary	F	Control	UL	W	UL	UL	UL	UL	W	UL	UL	UL
217	Hungary	M	Control	W	W	UL	UL	UL	W	RL	UL	UL	UL
218	Hungary	F	Control	A	UL	UL	UL	UL	A	UL	UL	UL	UL
219	Hungary	M	Control	W	W	UL	W	UL	UL	UL	UL	W	UL
220	Hungary	F	Control	W	W	W	UL	UL	W	W	UL	UL	UL
221	Hungary	M	Control	W	W	UL	W	W	W	W	UL	W	W
222	Hungary	F	Control	W	UL	UL	UL	UL	W	UL	UL	UL	UL
223	Hungary	F	Control	UL	W	UL	UL	UL	W	W	W	UL	UL
224	Hungary	F	Control	UL	UL	UL	UL	UL	W	UL	A	W	UL
225	Hungary	M	Control	UL	RL	UL	UL	UL	UL	UL	UL	UL	UL
226	Hungary	M	Control	UL	A	UL	UL	UL	UL	UL	UL	UL	UL
227	Hungary	F	Control	W	W	W	W	UL	UL	W	UL	UL	UL
228	Hungary	M	Control	W	UL	UL	W	UL	UL	UL	UL	W	UL
229	Hungary	F	Control	UL	A	A	W	UL	UL	A	UL	UL	UL
230	Hungary	F	Control	UL	A	UL	W	UL	UL	UL	UL	W	W
231	Hungary	F	Control	W	UL	A	W	UL	W	A	UL	UL	UL
232	Hungary	F	Control	W	W	A	UL	UL	W	UL	A	UL	UL
233	Hungary	F	Control	W	A	UL	UL	UL	W	UL	UL	UL	UL
234	Hungary	M	Control	W	A	A	UL	UL	UL	A	A	UL	UL
235	Hungary	F	Control	W	A	UL	UL	UL	O	UL	UL	UL	UL
236	Hungary	M	Control	W	W	W	W	UL	W	W	W	W	UL
237	Hungary	M	Control	UL	UL	W	W	W	UL	UL	W	W	W
238	Hungary	F	Control	UL	W	W	W	W	UL	W	W	W	W
239	Hungary	F	Control	UL	UL	UL	UL	UL	UL	UL	UL	UL	UL
240	Hungary	F	Control	UL	UL	UL	UL	UL	W	W	UL	UL	UL
241	Hungary	F	Control	UL	W	UL	W	UL	UL	W	UL	UL	UL
242	Hungary	F	Control	UL	UL	UL	UL	UL	UL	UL	UL	UL	UL
243	Hungary	F	Control	UL	UL	UL	UL	UL	UL	RL	UL	UL	UL
244	Hungary	F	Case	UL	RL	UL	A	UL	UL	UL	UL	UL	UL
245	Hungary	M	UFM	UL	W	UL	UL	UL	UL	RL	UL	UL	UL
246	Hungary	F	UFM	UL	A	UL	A	UL	UL	A	RL	A	A
247	Hungary	F	UFM	UL	RL	UL	UL	UL	UL	RL	UL	UL	UL
248	Hungary	F	Control	W	W	W	W	W	W	W	W	W	W
249	Hungary	F	Control	W	UL	UL	UL	UL	W	UL	UL	UL	UL
250	Hungary	F	Control	UL	UL	UL	UL	UL	UL	UL	UL	UL	UL
251	Hungary	M	Control	W	W	W	W	W	W	UL	W	W	W
252	Hungary	F	Control	UL	RL	UL	UL	UL	UL	RL	RL	UL	UL
253	Hungary	F	Control	W	UL	UL	W	UL	W	UL	UL	W	UL
254	Hungary	F	Control	UL	UL	UL	W	UL	UL	RL	UL	W	UL
255	Hungary	F	Control	UL	UL	UL	W	W	UL	RL	UL	W	UL
256	Hungary	F	Control	UL	W	UL	UL	UL	UL	UL	UL	W	UL
257	Hungary	M	Control	UL	A	UL	UL	UL	UL	UL	UL	UL	UL
258	Hungary	M	Control	W	RL	UL	W	UL	W	W	UL	UL	UL
259	Hungary	F	Control	W	W	UL	W	W	W	W	W	W	W
260	Hungary	M	Control	UL	UL	UL	W	W	UL	UL	UL	UL	UL
261	Hungary	F	Control	W	RL	A	UL	UL	UL	RL	UL	UL	UL
262	Hungary	F	Control	UL	RL	UL	UL	UL	UL	UL	UL	UL	UL
263	Hungary	F	Control	W	W	UL	UL	UL	UL	W	UL	UL	UL
264	Hungary	F	Control	W	W	UL	W	UL	W	RL	W	W	UL
265	Hungary	F	Control	UL	W	UL	UL		UL	UL	UL	W	UL
266	Hungary	F	Control	W	RL	UL	UL	UL	W	RL	A	UL	UL
267	Hungary	M	Control	UL	A	A	A	UL	UL	A	UL	A	UL
268	Hungary	F	Control	W	W	UL	W	UL	W	W	UL	UL	UL
269	Hungary	F	Control	UL	RL	UL	UL	UL	UL		UL	UL	UL
270	Hungary	M	Control	W	W	UL	W	UL	W	W	UL	W	UL
271	Hungary	F	Control	W	RL	UL	W	UL	UL	RL	UL	W	UL
272	Hungary	F	Control	UL	RL	UL	UL	UL	UL	RL	UL	UL	UL
273	Hungary	M	Control	UL	UL	UL	UL	UL	UL	UL	UL	RL	W
274	Hungary	F	Control	UL	UL	UL	W	UL	UL	UL	UL	UL	UL
275	Hungary	M	Control	UL	UL	UL	W	UL	UL	A	UL	UL	UL
276	Hungary	F	Control	W	W	W	W	UL	W	W	W	W	UL
277	Hungary	F	Control	UL	W	UL	UL	UL	W	RL	UL	UL	UL
278	Hungary	M	Control	W	W	W	W	UL	W	W	W	UL	UL
279	Hungary	F	Control	W	UL	UL	UL	UL	W	UL	UL	UL	UL
280	Hungary	M	Control	UL	RL	RL	UL	UL	UL	W	UL	UL	UL
281	Hungary	F	Control	UL	UL	UL	UL	UL	UL	UL	UL	UL	UL
282	Hungary	M	Control	W	W	UL	W	UL	UL	W	UL	UL	UL
283	Hungary	F	Control	UL	W	UL	UL	W	UL	W	UL	W	W
284	Hungary	M	Control	UL	UL	UL	UL	W	UL	UL	UL	UL	W
285	Hungary	M	Control	UL	UL	UL	UL	UL	UL	UL	UL	UL	UL
286	Hungary	F	Case	W	W	W	W	W	W	W	W	W	W
287	Hungary	M	UFM	UL	RL	UL	UL	UL	UL	UL	UL	UL	UL
288	Hungary	F	UFM	UL	RL	UL	UL	UL	UL	A	UL	UL	UL
289	Hungary	F	Control	UL	A	UL	UL	UL	UL	A	UL	UL	UL
290	Hungary	F	Case	W	UL	UL	W	UL	W	W	W	W	W
291	Hungary	M	UFM	UL	UL	UL	W	UL	UL	RL	W	W	W
292	Hungary	F	UFM	W	W	UL	W	UL	W	W	UL	UL	UL
293	Hungary	M	Case	UL	UL	UL	UL	UL	W	RL	UL	UL	UL
294	Hungary	F	Control	W	W	W	W	W	W	W	W	W	UL
295	Hungary	F	Control	W	W	UL	W	UL	W	W	W	W	W
296	Hungary	M	Case	UL	O	W	W	UL	UL	UL	W	W	UL
297	Hungary	M	UFM	W	W	W	W	UL	W	W	W	W	W
298	Hungary	F	UFM	A	UL	UL	W	UL	A	UL	UL	UL	UL
299	Hungary	M	UFM	W	W	W	W	W	W	UL	UL	W	UL
300	Hungary	M	Case	UL	RL	UL	UL	UL	UL	RL	UL	UL	UL
301	Hungary	M	UFM	UL	UL	A	UL	UL	UL	RL	A	UL	A
302	Hungary	F	UFM	UL	W	UL	UL	UL	W	W	UL	UL	UL
303	Hungary	M	UFM	UL	UL	UL	UL	UL	UL	UL	UL	UL	UL
304	Hungary	F	Case	W	UL	UL	W	UL	W	UL	UL	UL	UL
305	Hungary	F	UFM	UL	W	UL	W	W	UL	UL	W	UL	W
306	Hungary	F	UFM	W	RL	W	W	W	UL	RL	UL	W	UL
307	Hungary	M	UFM	UL	UL	UL	UL	UL	UL	UL	UL	UL	UL
308	Hungary	F	UFM	UL	UL	UL	UL	UL	UL	UL	UL	W	UL
309	Hungary	F	Case	UL	A	UL	UL	UL	UL	RL	UL	UL	UL
310	Hungary	M	UFM	UL	RL	UL	UL	UL	UL		UL	UL	UL
311	Hungary	F	UFM	UL	A	UL	W	UL	W	UL	UL	UL	UL
312	Hungary	F	UFM	UL	W	UL	W	UL	UL	UL	UL	UL
313	Hungary	M	Case	W	W	UL	W	RL	UL	W	W	W	UL
314	Hungary	M	UFM	W	W	W	W	UL	W	W	UL	UL	UL
315	Hungary	F	UFM	W	W	UL	W	W	UL	UL	UL	W	W
316	Hungary	F	UFM	UL	UL	UL	UL	UL	UL	UL	UL	UL	UL
317	Hungary	F	UFM	UL	W	UL	W	UL	UL	UL	UL	W	UL
318	Hungary	F	UFM	UL	UL	UL	UL	UL	UL	W	UL	W	RL
319	Hungary	F	Case	W	W	UL	W	UL	W	UL	UL	W	W
320	Hungary	M	UFM	UL	W	UL	W	UL	UL	UL	W	W	UL
321	Hungary	F	UFM	W	O	A	W	UL	UL	W	W	UL	UL
322	Hungary	M	UFM	W	W	UL	W	W	UL	W	UL	W	UL
323	Hungary	M	UFM	UL	UL	UL	UL	UL	UL	W	A	UL	UL
324	Hungary	M	Case	W	W	UL	W	W	UL	W	UL	UL	UL
325	Hungary	M	UFM	UL	W	UL	UL	UL	UL	W	UL	UL	UL
326	Hungary	F	UFM	W	W	W	W	W	W	W	W	W	W
327	Hungary	F	UFM	UL	UL	UL	UL	UL	UL	UL	UL	UL	UL
328	Hungary	F	Case	W	W	W	W	W	W	W	W	W	UL
329	Hungary	M	UFM	UL	RL	UL	UL	UL	UL	UL	UL	UL	UL
330	Hungary	F	UFM	W	W	W	W	UL	W	W	W	W	W
331	Hungary	F	UFM	UL	UL	UL	UL	UL	UL	UL	UL	UL	UL
332	Hungary	F	UFM	UL	W	UL	UL	UL	UL	UL	UL	UL	UL
333	Hungary	F	Case	UL	UL	UL	W	UL	W	UL	UL	UL	UL
334	Hungary	M	UFM	UL	RL	UL	UL	UL	UL	RL	UL	UL	UL
335	Hungary	F	UFM	W	UL	UL	W	UL	W	UL	UL	W	W
336	Hungary	M	UFM	UL	UL	UL	UL	UL	UL	UL	W	UL	UL
337	Hungary	F	Case	W	A	UL	UL	UL	W	UL	UL	UL	UL
338	Hungary	M	UFM	W	UL	UL	UL	UL	W	UL	UL	UL	UL
339	Hungary	F	UFM	W	A	UL	W	UL	W	RL	UL	UL	UL
340	Hungary	M	UFM	W	UL	UL	UL	UL	W	A	A	UL	UL
341	Hungary	M	Case	W	W	UL	UL	UL	W	UL	UL	UL	UL
342	Hungary	M	UFM	W	W	UL	W	W	W	W	UL	W	UL
343	Hungary	F	UFM	UL	UL	UL	UL	UL	UL	W	UL	UL	UL
344	Hungary	M	UFM	W	RL	UL	W	W	W	W	W	UL	UL
345	Hungary	M	Case	UL	W	W	W	UL	UL	UL	UL	W	UL
346	Hungary	F	UFM	UL	RL	UL	UL	UL	UL	A	UL	UL	UL
347	Hungary	F	UFM	UL	W	UL	W	UL	UL	W	UL	UL	UL
348	Hungary	F	UFM	UL	UL	UL	UL	UL	UL	RL	UL	UL	UL
349	Hungary	M	Case	W	UL	UL	UL	UL	W	UL	UL	UL	UL
350	Hungary	M	Case	UL	UL	UL	W	UL	UL	UL	UL	W	UL
351	Hungary	F	UFM	W	RL	W	W	UL	UL	O	W	UL	UL
352	Hungary	F	UFM	UL	RL	A	UL	UL	UL	A	A	UL	UL
353	Hungary	M	UFM	W	UL	UL	UL	UL	UL	RL	UL	UL	UL
354	Hungary	F	UFM	W	A	A	UL	UL	UL	A	A	UL	UL
355	Hungary	F	UFM	UL	A	A	UL	UL	UL	RL	A	UL	UL
356	Hungary	M	UFM	UL	A	UL	UL	UL	W	RL	UL	UL	UL
357	Hungary	F	UFM	UL	UL	UL	W	UL	W	RL	UL	UL	UL
358	Hungary	M	UFM	UL	RL	UL	UL	UL	UL	RL	UL	UL	UL
359	Hungary	F	UFM	W	RL	UL	UL	UL	UL	A	UL	UL	UL
360	Hungary	M	Case	W	W	W	W	W	W	W	W	W	W
361	Hungary	M	UFM	UL	UL	UL	UL	UL	W	UL	UL	UL	UL
362	Hungary	F	UFM	W	W	UL	W	W	W	W	W	W	W
363	Hungary	F	UFM	W	W	UL	UL	UL	W	O	UL	W	W
364	Hungary	F	Case	UL	UL	UL	UL	UL	UL	UL	UL	UL	UL
365	Hungary	M	UFM	UL	UL	UL	UL	UL	UL	UL	UL	UL	UL
366	Hungary	F	UFM	W	UL	UL	UL	UL	W	RL	UL	UL	UL
367	Hungary	M	UFM	W	W	W	W	UL	W	W	W	W	UL
368	Hungary	M	Control	UL	UL	UL	UL	UL	UL	UL	UL	UL	UL
369	Hungary	M	Case	W	A	UL	UL	UL	W	RL	UL	UL	UL
370	Hungary	F	Case	W	UL	UL	UL	UL	W	RL	UL	W	W
371	Hungary	F	UFM	W	UL	UL	W	UL	W	W	UL	W	UL
372	Hungary	F	UFM	W	W	UL	W	UL		W	UL	W	UL
373	Hungary	M	Case	UL	UL	A	UL	UL	A	UL	A	UL	UL
374	Hungary	M	UFM	W	RL	UL	W	W	UL	UL	UL	UL	UL
375	Hungary	F	UFM	UL	W	UL	UL	UL	UL	W	UL	UL	UL
376	Hungary	M	UFM	W	W	UL	UL	UL	W	W	UL	W	UL
377	Hungary	M	Case	UL	UL	UL	W	W	UL	UL	UL	UL	UL
378	Hungary	M	UFM	UL	RL	UL	UL	UL	UL	UL	UL	UL	UL
379	Hungary	F	UFM	UL	A	A	UL	UL	UL	A	A	UL	UL
380	Hungary	F	UFM	W	W	W	W	UL	W	W	W	W	UL
381	Hungary	M	Case	UL	UL	UL	UL	UL	W	W	UL	UL	UL
382	Hungary	M	UFM	W	W	W	W	UL	W	W	W	W	UL
383	Hungary	F	UFM	UL	UL	UL	UL	UL	UL	UL	UL	UL	UL
384	Hungary	M	UFM	W	O	UL	W	UL	UL		UL	UL	UL
385	Hungary	F	UFM	UL	UL	UL	UL	UL	W	UL	UL	UL	UL
386	Hungary	F	Case	UL	W	UL	UL	UL	UL	W	UL	W	UL
387	Hungary	F	UFM	W	UL	UL	W	UL	UL	W	UL	W	UL
388	Hungary	F	UFM	UL	RL	UL	UL	UL	UL	RL	UL	W	UL
389	Hungary	F	UFM	UL	UL	UL	UL	UL	UL	UL	UL	W	UL
390	Hungary	F	UFM	W	W	UL	W	UL	W	A	UL	W	W
391	Hungary	F	Case	UL	A	A	UL	UL	UL	UL	A	UL	UL
392	Hungary	M	UFM	UL	A	W	UL	UL	UL	UL	UL	UL	UL
393	Hungary	F	UFM	UL	RL	A	UL	UL	UL	A	UL	UL	UL
394	Hungary	F	UFM	UL	UL	UL	UL	UL	UL	UL	UL	UL	UL
395	Hungary	F	UFM	UL	W	W	UL	UL	UL	UL	UL	UL	UL
396	Hungary	M	Case	UL	UL	UL	W	W	UL	UL	UL	W	W
397	Hungary	F	UFM	UL	UL	UL	W	UL	UL	UL	W	W	W
398	Hungary	F	UFM	UL	A	UL	W	UL	UL	UL	UL	UL	UL
399	Hungary	M	UFM	W	UL	UL	W	UL	UL	UL	UL	W	UL
400	Hungary	M	Case	W	W	UL	W	UL	W	UL	UL	UL	UL
401	Hungary	M	UFM	W	A	UL	UL	UL	UL	UL	UL	UL	UL
402	Hungary	F	UFM	UL	W	UL	W	W	UL	UL	UL	UL	UL
403	Hungary	F	UFM	UL	UL	UL	UL	UL	UL	W	UL	UL	UL
404	Hungary	M	Case	W	W	W	W	W	W	W	W	W	W
405	Hungary	M	UFM	W	RL	UL	W	UL	W	UL	UL	W	UL
406	Hungary	F	UFM	UL	A	UL	UL	UL	UL	RL	UL	A	UL
407	Hungary	F	Case	UL	UL	UL	UL	UL	UL	A	RL	UL	UL
408	Hungary	M	UFM	UL	RL	UL	UL	UL	UL	O	W	UL	UL
409	Hungary	F	UFM	UL	UL	UL	UL	UL	UL	RL	UL	UL	UL
410	Hungary	M	Case	W	A	UL	UL	UL	W	UL	UL	UL	UL
411	Hungary	M	UFM	W	UL	UL	W	UL	UL	UL	UL	UL	UL
412	Hungary	F	UFM	W	UL	W	W	UL	W	UL	W	W	UL
413	Hungary	M	UFM	W	RL	UL	W	UL	UL	A	UL	UL	UL
414	Hungary	M	Case	W	W	W	W	UL	W	W	UL	W	UL
415	Hungary	M	UFM	W	W	UL	UL	UL	UL	W	W	UL	UL
416	Hungary	F	UFM	W	W	W	W	UL	W	W	W	W	UL
417	Hungary	M	UFM	W	W	W	W	UL	W	W	W	UL	UL
418	Hungary	M	Case	W	W	W	W	UL	W	W	W	W	UL
419	Hungary	M	UFM	W	W	W	W	W	UL	W	W	W	W
420	Hungary	F	UFM	W	RL	UL	UL	UL	W	W	UL	UL	UL
421	Hungary	F	UFM	UL	UL	UL	UL	UL	UL	RL	UL	UL	UL
422	Hungary	M	Case	UL	UL	UL	W	UL	UL	UL	UL	UL	UL
423	Hungary	M	UFM	UL	W	W	W	W	UL	W	W	W	W
424	Hungary	F	UFM	UL	UL	UL	UL	UL	UL	UL	UL	UL	UL
425	Hungary	F	UFM	UL	W	UL	W	W	UL	UL	UL	W	W
426	Hungary	F	UFM	UL	O	UL	W	UL	UL	O	W	UL	UL
427	Hungary	M	Case	W	RL	RL	O	UL	W	UL	UL	UL	UL
428	Hungary	M	UFM	W	RL	UL	W	UL	W	A	UL	UL	UL
429	Hungary	F	UFM	UL	UL	UL	UL	UL	UL	UL	UL	UL	UL
430	Hungary	M	UFM	W	UL	UL	UL	UL	W	RL	UL	UL	UL
431	Hungary	M	Case	UL	UL	UL	UL	UL	UL	UL	UL	UL	UL
432	Hungary	M	UFM	UL	W	RL	W	W	UL	UL	UL	UL	UL
433	Hungary	F	UFM	UL	UL	UL	UL	UL	UL	W	UL	UL	UL
434	Hungary	M	UFM	W	W	W	UL	UL	UL	UL	UL	UL	UL
435	Hungary	F	Case	W	UL	UL	UL	UL	W	W	UL	W	UL
436	Hungary	M	UFM	W	W	UL	W	W	W	W	UL	W	UL
437	Hungary	F	UFM	W	W	UL	W	UL	W	W	UL	W	UL
438	Hungary	M	UFM	W	W	W	W	W	W	W	W	W	W
439	Hungary	M	Case	UL	A	UL	UL	UL	A	UL	UL	UL	UL
440	Hungary	M	UFM	UL	UL	UL	UL	UL	UL	RL	UL	W	UL
441	Hungary	F	UFM	A	A	A	W	UL	A	A	A	W	UL
442	Hungary	M	UFM	W	W	W	W	UL	UL	UL	UL	W	UL
443	Hungary	M	Case	W	RL	UL	UL	UL	W	O	UL	UL	UL
444	Hungary	M	UFM	UL	A	UL	UL	UL	UL	RL	UL	UL	UL
445	Hungary	F	UFM	W	W	UL	W	UL	W	W	W	UL	UL
446	Hungary	F	UFM	UL	RL	UL	UL	UL	UL	RL	UL	UL	UL
447	Hungary	M	Control	UL	RL	A	UL	W	UL	RL	A	UL	UL
448	Hungary	M	Control	UL	UL	A	UL	UL	UL	RL	RL	O	UL
449	Hungary	F	Control	UL	A	A	W	UL	A	UL	RL	UL	UL
450	Hungary	F	Control	UL	UL	UL	UL	UL	UL	A	UL	W	UL
451	Hungary	M	Control	UL	UL	A	W	UL	UL	W	A	W	UL
452	Hungary	M	Case	UL	UL	UL	W	W	UL	UL	W	UL	UL
453	Hungary	M	UFM	W	UL	UL	W	UL	UL	RL	UL	W	UL
454	Hungary	F	UFM	UL	W	W	W	UL	UL	W	W	UL	UL
455	Hungary	M	UFM	W	W	UL	W	W	W	UL	UL	UL	W
456	Hungary	F	Case	UL	UL	UL		UL	UL	RL	A	UL	UL
457	Hungary	M	UFM	UL	W	UL	W	UL	UL	UL	UL	UL
458	Hungary	F	UFM	UL	W	RL	UL	UL	UL	RL	UL	UL	UL
459	Hungary	F	UFM	UL	W	UL	W	UL	W	W	UL	UL	UL
460	Hungary	M	Case	W	RL	UL	UL	UL	UL	RL	UL	UL	UL
461	Hungary	M	UFM	W	W	W	W	W	W	W	W	W	UL
462	Hungary	F	UFM	W	RL	UL	UL	UL	UL	RL	UL	UL	UL
463	Hungary	M	UFM	W	RL	UL	UL	UL	UL	RL	UL	UL	UL
464	Hungary	F	UFM	UL	RL	UL	UL	UL	UL	RL	UL	UL	UL
465	Hungary	F	UFM	W	RL	UL	UL	UL	UL	W	UL	UL	UL
466	Hungary	M	Case	W	W	UL	W	W	W	UL	UL	W	UL
467	Hungary	M	UFM	W	UL	W	W	W	W	UL	UL	W	W
468	Hungary	F	UFM	W	RL	W		UL	W	W	UL	W	UL
469	Hungary	F	UFM	W	W	UL	W	UL	W	W	UL	W	W
470	Hungary	M	UFM	UL	RL	UL	UL	UL	UL	RL	UL	UL	UL
471	Hungary	F	UFM	W	UL	UL	UL	UL	UL	UL	UL	W	UL
472	Hungary	M	UFM	UL	W	W	W	W	W	W	W	W	UL
473	Hungary	M	Case	W	A	A	UL	UL	UL	UL	UL	UL	UL
474	Hungary	M	UFM	UL	W	W	W	UL	UL	UL	UL	W	UL
475	Hungary	F	UFM	UL	UL	UL	UL	A	UL	A	A	UL	UL
476	Hungary	M	UFM	UL	UL	UL	UL	UL	UL	RL	UL	UL	UL
477	Hungary	M	UFM	UL	RL	UL	W	UL	UL	UL	UL	UL	UL
478	Hungary	F	UFM	W	W	UL	O	UL	UL	UL	UL	UL	UL
479	Hungary	M	UFM	W	W	W	W	W	W	W	W	W	UL
480	Hungary	M	Case	W	RL	UL	UL	UL	W	RL	UL	UL	UL
481	Hungary	M	UFM	W	UL	UL	UL	UL	W	RL	UL	UL	UL
482	Hungary	F	UFM	W	W	UL	W	UL	UL	W	UL	W	UL
483	Hungary	F	UFM	W	W	UL	W	UL	W	RL	W	UL	UL
484	Hungary	M	Case	W	A	A	UL	UL	UL	A	A	A	UL
485	Hungary	M	UFM	UL	A	UL	UL	UL	UL	A	A	UL	UL
486	Hungary	F	UFM	W	RL	UL		UL	W	A	UL	UL	UL
487	Hungary	M	UFM	W	W	A	W	W	UL	UL	UL	A	UL
488	Hungary	M	Case	W	RL	UL	W	W	UL	O	UL	W	UL
489	Hungary	M	UFM	W	W	W	W	UL		UL	UL	UL	UL
490	Hungary	F	UFM	W	W	W	UL	UL	W	W	W	W	W
491	Hungary	F	UFM	W	W	W	W	W	W	W	W	W	W
492	Hungary	F	UFM	UL	W	UL	UL	UL	UL	W	UL	UL	UL
493	Hungary	F	Case	UL	RL	RL	UL	UL	UL	RL	RL	UL	UL
494	Hungary	M	UFM	W	W	W	W	UL	W	W	UL	UL	UL
495	Hungary	F	UFM	UL	W	W	W	UL	UL	W	UL	W	UL
496	Hungary	M	UFM	UL	W	W	W	UL	UL	O	UL	W	UL
497	Hungary	M	Case	W	A	UL	UL	UL	W	UL	UL	UL	UL
498	Hungary	M	UFM	UL	A	UL	UL	UL	UL	A	UL	UL	UL
499	Hungary	F	UFM	W	UL	UL	UL	UL	W	UL	O	UL	UL
500	Hungary	M	UFM	W	W	UL	UL	UL	W	RL	UL	UL	UL
501	Hungary	M	Case	UL	W	UL	W	W	UL	UL	UL	UL	W
502	Hungary	M	UFM	UL	UL	UL	UL	UL	UL	UL	UL	UL	UL
503	Hungary	F	UFM	UL	UL	UL	UL	UL	UL	RL	RL	UL	UL
504	Hungary	F	UFM	UL	UL	UL	W	UL	W	W	UL	W	W
505	Hungary	F	Case	UL	W	W	W	UL	W	W	UL	UL	UL
506	Hungary	F	UFM	W	W	UL	W	UL	UL	W	UL	W	UL
507	Hungary	M	UFM	W	UL	UL	W	UL	UL	UL	UL	UL	UL
508	Hungary	M	UFM	W	W	UL	W	W	W	W	W	W	W
509	Hungary	M	Case	UL	UL	UL	UL	UL	A	UL	UL	UL	UL
510	Hungary	M	UFM	W	UL	UL	UL	UL	W	UL	UL	UL	UL
511	Hungary	F	UFM	UL	UL	UL	UL	UL	UL	UL	UL	UL	UL
512	Hungary	M	UFM	W	UL	UL	UL	UL	UL	UL	A	UL	UL
513	Hungary	F	UFM	W	W	UL	W	UL	W	UL	UL	UL	UL
514	Hungary	M	Case	UL	A	A	UL	A	UL	RL	UL	A	A
515	Hungary	F	UFM	W	RL	A	UL	UL	UL	RL	A	UL	UL
516	Hungary	M	UFM	UL	RL	UL	UL	UL	UL	RL	UL	UL	UL
517	Hungary	F	UFM	W	RL	A	W	UL	UL	W	UL	UL	UL
518	Hungary	M	Case	W	UL	UL	W	UL	UL	UL	UL	W	UL
519	Hungary	M	UFM	W	RL	UL	W	UL	W	RL	W	UL	UL
520	Hungary	F	UFM	UL	RL	UL	UL	UL	UL	RL	UL	UL	UL
521	Hungary	F	UFM	UL	A	UL	UL	UL	W	A	A	A	UL
522	Hungary	M	Case	UL	RL	UL	UL	UL	UL	RL	RL	UL	UL
523	Hungary	M	UFM	UL	W	UL	UL	UL	UL	W	UL	W	UL
524	Hungary	F	UFM	UL	UL	UL	UL	UL	UL	UL	UL	UL	UL
525	Hungary	M	UFM	UL	W	UL	W	UL	UL	W	UL	UL	UL
526	Hungary	M	Case	UL	UL	UL	UL	UL	UL	UL	UL	UL	UL
527	Hungary	M	UFM	UL	W	W	W	UL	UL	W	W	UL	UL
528	Hungary	F	UFM	UL	UL	UL	UL	UL	W	W	W	W	W
529	Hungary	M	UFM	UL	W	UL	W	W	UL	W	W	W	UL
530	Hungary	M	Case	UL	UL	UL	UL	RL	A	RL	A	UL	A
531	Hungary	M	UFM	UL	RL	UL	UL	A	UL	RL	UL	UL	UL
532	Hungary	F	UFM	UL	UL	UL	UL	UL	UL	UL	UL	UL	UL
533	Hungary	M	UFM	UL	UL	UL	UL	UL	UL	UL	UL	UL	UL
534	Hungary	F	UFM	UL	UL	UL	UL	UL	UL	RL	UL	UL	UL
535	Hungary	F	Case	W	W	UL	UL	UL	W	RL	UL	UL	UL
536	Hungary	M	UFM	UL	UL	UL	UL	UL	UL	UL	UL	UL	UL
537	Hungary	F	UFM	W	RL	UL	UL	UL	W	W	UL	UL	UL
538	Hungary	M	UFM	W	O	UL	UL	UL	W	W	A	W	UL
539	Hungary	M	Case	W	W	W	W	W	W	W	UL	W	UL
540	Hungary	M	UFM	W	W	W	W	UL	W	W	W	W	UL
541	Hungary	F	Case	UL	A	UL	UL	UL	UL	UL	UL	UL	UL
542	Hungary	M	Case	UL	UL	UL	UL	UL	W	RL	UL	W	UL
543	Hungary	M	UFM	UL	A	UL	UL	UL	UL	UL	A	UL	UL
544	Hungary	F	UFM	A	UL	UL	UL	UL	RL	RL	W	W	UL
545	Hungary	F	UFM	A	A	UL	UL	A	A	A	A	A	A
546	Hungary	M	Case	W	RL	UL	UL	UL	UL	A	UL	W	UL
547	Hungary	M	UFM	W	W	W	W	UL	W	W	W	W	UL
548	Hungary	F	UFM	UL	A	A	A	UL	A	UL	A	UL	UL
549	Hungary	F	UFM	UL	UL	UL	UL	UL	UL	UL	UL	UL	UL
550	Hungary	M	Case	W	W	UL	UL	UL	W	W	W	W	UL
551	Hungary	M	UFM	W	RL	UL	UL	UL	UL	RL	UL	UL	UL
552	Hungary	F	UFM	UL	UL	UL	UL	UL	UL	UL	UL	UL	UL
553	Hungary	F	UFM	UL	W	UL	UL	UL	UL	UL	UL	UL	UL
554	Hungary	F	Case	UL	UL	UL	UL	UL	W	W	UL	UL	UL
555	Hungary	M	UFM	UL	RL	UL	UL	UL	UL	UL	RL	UL	UL
556	Hungary	F	UFM	UL	W	W	W	W	UL	W	W	W	W
557	Hungary	F	UFM	UL	UL	UL	UL	UL	UL	UL	UL	UL	UL
558	Hungary	F	UFM	UL	O	UL	W	UL	UL	UL	UL	UL	UL
559	Hungary	F	Case	UL	UL	UL	UL	UL	UL	UL	UL	UL	UL
560	Hungary	F	UFM	A	A	UL	UL	UL	A	A	A	A	UL
561	Hungary	F	UFM	UL	UL	UL	UL	UL	UL	A	UL	UL	UL
562	Hungary	F	UFM	UL	A	A	UL	UL	A	A	A	UL	UL
563	Hungary	M	Case	W	W	W	W	W	W	UL	UL	W	W
564	Hungary	M	UFM	W	A	UL	UL	UL	A	A	A	A	UL
565	Hungary	F	UFM	W	W	W	W	W	W	W	W	W	W
566	Hungary	F	UFM	W	A	UL	UL	UL	UL	A	UL	UL	UL
567	Hungary	F	Case	W	W	A	UL	W	W	O	UL	UL	UL
568	Hungary	M	UFM	UL	RL	RL	UL	UL	UL	RL	UL	UL	UL
569	Hungary	F	UFM	UL	W	A	UL	UL	UL	W	A	W	W
570	Hungary	F	UFM	W	UL	UL	UL	UL	UL	UL	UL	UL	UL
571	Hungary	F	Case	W	A	A	UL	UL	W	UL	A	UL	UL
572	Hungary	M	UFM	W	RL	UL	UL	UL	UL	A	A	UL	UL
573	Hungary	F	UFM	W	UL	UL	W	UL	W	UL	UL	UL	UL
574	Hungary	M	UFM	UL	A	UL	UL	UL	UL	A	A	UL	UL
575	Hungary	F	Case	UL	W	UL	UL	UL	UL	RL	UL	UL	UL
576	Hungary	M	UFM	UL	UL	UL	UL	UL	UL	W	UL	UL	UL
577	Hungary	F	UFM	W	W	UL	W	UL	W	W	UL	W	W
578	Hungary	F	UFM	UL	RL	UL	UL	UL	UL	W	W	UL	UL
579	Hungary	F	Case	UL	RL	UL	W	UL	UL	RL	W	W	UL
580	Hungary	M	UFM	W	RL	UL	UL	UL	W	W	W	W	UL
581	Hungary	F	UFM	UL	W	UL	UL	UL	UL	W	UL	UL	UL
582	Hungary	M	UFM	W	W	W	W	UL	UL	W	W	W	UL
583	Hungary	F	Case	UL	O	UL	UL	UL	UL	W	UL	UL	UL
584	Hungary	F	UFM	UL	W	UL	W	UL	UL	W	UL	UL	UL
585	Hungary	M	UFM	A	W	UL	UL	UL	A	UL	UL	UL	UL
586	Hungary	M	UFM	W	W	W	W	UL	UL	W	W	UL	UL
587	Hungary	M	UFM	W	RL	W	W	W	W	W	UL	UL	UL
588	Hungary	M	Case	W	A	UL	W	UL	W	A	UL	UL	UL
589	Hungary	M	UFM	UL	W	W	W	W	UL	RL	W	W	W
590	Hungary	F	UFM	UL	A	A	UL	UL	UL	UL	UL	UL	UL
591	Hungary	F	UFM	UL	UL	UL	UL	UL	W	UL	UL	UL	UL
592	Hungary	M	Case	UL	UL	UL	UL	UL	UL	UL	UL	UL	UL
593	Hungary	M	UFM	UL	UL	UL	UL	UL	UL	RL	UL	UL	UL
594	Hungary	F	UFM	W	O	UL	UL	UL	W	RL	W	UL	UL
595	Hungary	F	UFM	UL	UL	UL	UL	UL	UL	RL	UL	UL	UL
596	Hungary	M	Case	UL	O	UL	UL	UL	W	RL	UL	UL	UL
597	Hungary	M	UFM	UL	UL	UL	UL	UL	UL	RL	UL	UL	UL
598	Hungary	F	UFM	W	W	UL	UL	UL	W	UL	UL	UL	UL
599	Hungary	F	UFM	W	A	UL	UL	UL	UL	A	UL	UL	UL
600	Hungary	F	Case	UL	UL	UL	W	UL	UL	W	W	W	RL
601	Hungary	M	UFM	W	W	W	W	UL	UL	W	W	W	UL
602	Hungary	F	UFM	UL	UL	UL	W	W	UL	UL	UL	W	W
603	Hungary	F	UFM	UL	UL	UL	W	O	UL	W	W	W	W
604	Hungary	F	UFM	W	UL	UL	UL	UL	W	UL	UL	UL	UL
605	Hungary	F	Control	UL	UL	UL	W	UL	UL	A	UL	W	UL
606	Hungary	M	Control	UL	W	W	W	O	UL	UL	UL	W	UL
607	Hungary	F	Control	UL	A	A	UL	UL	UL	A	UL	UL	UL
608	Hungary	F	Control	UL	O	UL	W	UL	UL	W	UL	UL	UL
609	Hungary	M	Case	UL	O	UL	UL	UL	UL	RL	UL	UL	UL
610	Hungary	M	UFM	W	W	UL	W	W	UL	W	UL	W	UL
611	Hungary	F	Case	W	W	O	W	UL	W	W	W	W	UL
612	Hungary	F	Case	UL	UL	UL	UL	UL	UL	RL	RL	W	UL
613	Hungary	F	Case	UL	W	UL	W	W	UL	RL	O	W	UL
614	Hungary	M	Case	A	RL	UL	UL	UL	A	RL	UL	UL	UL
615	Hungary	F	UFM	UL	W	UL	UL	UL	UL	UL	UL	UL	UL
616	Hungary	F	UFM	W	W	W	W	W	W	W	W	W	UL
617	Hungary	F	UFM	UL	UL	UL	UL	UL	UL	RL	UL	UL	UL
618	Hungary	F	Control	W	W	UL	W	W	W	W	W	W	UL
619	Hungary	M	Control	W	W	W	W	W	W	W	W	W	W
620	Hungary	F	Control	W	O	UL	UL	UL	W	RL	UL	UL	UL
621	Hungary	F	Control	W	RL	W	UL	UL	UL	W	UL	UL	UL
622	Hungary	M	Case	UL	UL	UL	W	UL	UL	UL	W	UL	UL
623	Hungary	M	UFM	UL	W	UL	UL	UL	UL	W	UL	UL	UL
624	Hungary	F	UFM	A	UL	UL	UL	UL	A	RL	A	UL	UL
625	Hungary	M	UFM	W	O	UL	UL	UL	W	UL	UL	UL	UL
626	Hungary	M	Case	UL	RL	UL	UL	UL	UL	A	UL	UL	UL
627	Hungary	M	UFM	W	O	UL	UL	UL	W	UL	O	UL	UL
628	Hungary	F	UFM	UL	W	UL	UL	UL	UL	RL	UL	UL	UL
629	Hungary	M	Case	UL	W	UL	UL	UL	UL	UL	UL	UL	UL
630	Hungary	M	Case	W	RL	UL	UL	UL	W	RL	UL	UL	UL
631	Hungary	M	UFM	UL	UL	UL	UL	UL	UL	UL	UL	UL	UL
632	Hungary	F	UFM	UL	W	UL	W	UL	UL	W	UL	UL	UL
633	Hungary	F	UFM	W	W	UL	UL	UL	UL	UL	UL	UL	UL
634	Hungary	M	Case	W	W	W	W	UL	W	W	W	W	UL
635	Hungary	M	UFM	W	W	W	W	W	UL	W	UL	W	UL
636	Hungary	F	UFM	UL	W	UL	W	UL	UL	W	UL	UL	UL
637	Hungary	F	UFM	W	W	UL	UL	UL	W	UL	UL	UL	UL
638	Hungary	M	Case	W	UL	UL	UL	UL	W	UL	UL	UL	UL
639	Hungary	M	UFM	W	UL	UL	W	UL	W	UL	UL	W	UL
640	Hungary	F	UFM	W	UL	UL	UL	UL	W	A	UL	UL	UL
641	Hungary	F	UFM	W	UL	UL	UL	UL	W	UL	UL	UL	UL
642	Hungary	F	Case	UL	RL	UL	UL	UL	A	UL	UL	UL	UL
643	Hungary	M	UFM	UL	UL	UL	UL	UL	UL	UL	UL	W	UL
644	Hungary	F	UFM	W	W	UL	UL	UL	UL	W	UL	W	UL
645	Hungary	M	UFM	W	UL	UL	W	UL	W	UL	UL	W	UL
646	Hungary	M	Case	UL	UL	UL	UL	UL	UL	UL	UL	UL	UL
647	Hungary	M	UFM	UL	RL	UL	W	UL	UL	O	UL	UL	UL
648	Hungary	F	UFM	UL	UL	UL	UL	UL	UL	RL	UL	UL	UL
649	Hungary	F	UFM	UL	UL	UL	UL	UL	A	UL	UL	UL	UL
650	Hungary	F	Case	W	W	UL	UL	UL	UL	W	UL	W	UL
651	Hungary	M	UFM	W	W	W	W	UL	UL	W	W	W	UL
652	Hungary	F	UFM	UL	W	UL	W	UL	UL	W	UL	UL	UL
653	Hungary	M	Control	UL	A	O	W	W	W	A	O	W	UL
654	Hungary	F	Control	UL	W	UL	W	UL	UL	UL	UL	UL	UL
655	Hungary	M	Case	UL	UL	UL	UL	UL	UL	UL	UL	UL	UL
656	Hungary	F	UFM	UL	UL	UL	UL	UL	UL	UL	UL	UL	UL
657	Hungary	F	Case	UL	UL	UL	UL	UL	UL	UL	UL	UL	UL
658	Hungary	M	UFM	W	UL	UL	UL	UL	W	W	UL	W	UL
659	Hungary	M	Case	UL	RL	UL	UL	UL	UL	A	UL	UL	UL
660	Hungary	F	UFM	W	A	UL	W	UL	UL	UL	UL	UL	UL
661	Hungary	F	UFM	W	UL	UL	W	UL	W	UL	UL	UL	UL
662	Hungary	M	UFM	W	RL	UL	UL	UL	W	RL	UL	UL	UL
663	Hungary	F	Case	UL	UL	UL	UL	UL	A	A	A	UL	UL
664	Hungary	M	UFM	UL	W	W	W	UL	UL	UL	W	W	UL
665	Hungary	F	UFM	UL	UL	UL	UL	UL	UL	UL	A	UL	UL
666	Hungary	M	UFM	UL	UL	UL	UL	UL	UL	UL	UL	UL	UL
667	Hungary	F	Case	UL	W	W	UL	UL	UL	UL	UL	W	UL
668	Hungary	M	UFM	UL	UL	UL	W	UL	UL	UL	UL	UL	UL
669	Hungary	F	UFM	UL	W	UL	UL	UL	UL	W	W	UL	UL
670	Hungary	F	Case	W	W	W	W	W	W	UL	UL	UL	UL
671	Hungary	M	UFM	W	RL	UL	W	UL	UL	W	UL	UL	UL
672	Hungary	F	UFM	UL	W	UL	W	W	UL	W	UL	W	UL
673	Hungary	F	Case	UL	A	UL	UL	UL	UL	UL	UL	UL	UL
674	Hungary	M	UFM	UL	A	A	W	UL	W	A	A	UL	UL
675	Hungary	F	UFM	UL	UL	UL	UL	UL	UL	UL	UL	UL	UL
676	Hungary	M	Case	UL	RL	UL	UL	UL	UL	RL	UL	UL	UL
677	Hungary	M	Case	UL	W	W	W	UL	UL	UL	UL	UL	UL
678	Hungary	M	UFM	W	W	W	W	UL	UL	W	UL	UL	UL
679	Hungary	F	UFM	UL	W	W	W	UL	UL	UL	UL	UL	UL
680	Hungary	M	Case	W	A	UL	UL	UL	UL	UL	UL	UL	A
681	Hungary	M	UFM	UL	RL	RL	RL	UL	UL	UL	UL	UL	UL
682	Hungary	F	UFM	UL	UL	UL	UL	UL	UL	RL	A	UL	UL
683	Hungary	F	UFM	UL	A	A	UL	UL	UL	UL	A	UL	UL
684	Hungary	M	Case	W	W	W	W	W	W	W	UL	W	W
685	Hungary	M	UFM	UL	UL	UL	UL	UL	UL	UL	UL	UL	UL
686	Hungary	F	UFM	W	W	W	W	W	W	W	W	W	W
687	Hungary	F	UFM	UL	W	W	W	UL	UL	W	W	W	UL
688	Hungary	M	Case	W	W	W	W	UL	W	W	W	W	W
689	Hungary	M	UFM	W	W	UL	UL	UL	UL	W	W	W	UL
690	Hungary	F	UFM	W	W	W	W	UL	UL	W	W	W	UL
691	Hungary	F	UFM	W	W	W	W	UL	UL	W	W	W	UL
692	Hungary	M	UFM	W	UL	UL	W	UL	W	A	UL	UL	UL
693	Hungary	M	Control	UL	W	UL	W	UL	UL	UL	UL	UL	W
694	Hungary	F	Case	W	UL	UL	UL	UL	W	W	W	UL	UL
695	Hungary	F	UFM	W	UL	UL	W	UL	W	UL	UL	W	UL
696	Hungary	M	UFM	W	UL	UL	UL	UL	UL	UL	UL	UL	UL
697	Hungary	F	Case	W	W	UL	W	UL	W	W	W	W	UL
698	Hungary	F	UFM	W	UL	UL	UL	A	O	UL	UL	W	UL
699	Hungary	M	UFM	W	RL	UL	UL	UL	W	UL	W	UL	UL
700	Hungary	M	UFM	W	W	W	W	UL	W	W	W	W	UL
701	Hungary	F	Case	UL	A	UL	W	UL	UL	RL	UL	W	UL
702	Hungary	M	UFM	W	RL	UL	W	UL	UL	UL	UL	UL	UL
703	Hungary	F	UFM	W	W	UL	W	UL	W	W	W	W	W
704	Hungary	F	UFM	W	RL	UL	UL	W	W	UL	UL	UL	UL
705	Hungary	F	UFM	W	W	UL	W	UL	W	W	W	W	W
706	Hungary	F	Case	W	A	A	UL	UL	A	A	A	A	UL
707	Hungary	M	UFM	UL	A	A	A	UL		A	A	UL	UL
708	Hungary	F	UFM	A	A	A	A	UL	A	A	A	A	UL
709	Hungary	M	Case	W	W	UL	W	UL	W	UL	UL	UL	UL
710	Hungary	F	UFM	UL	UL	UL	UL	UL	UL	UL	UL	UL	UL
711	Hungary	F	UFM	UL	UL	UL	UL	UL	UL	RL	UL	UL	UL
712	Hungary	F	UFM	UL	UL	UL	UL	UL	UL	UL	UL	UL	UL
713	Hungary	M	Case	W	UL	UL	W	UL	UL	A	W	W	UL
714	Hungary	M	UFM	W	RL	UL	O	UL	UL	UL	UL	W	UL
715	Hungary	F	UFM	UL	RL	W	W	UL	A	UL	W	W	UL
716	Hungary	M	UFM	UL	W	W	W	W	UL	W	W	W	UL
717	Hungary	F	Case	UL	UL	UL	UL	UL	UL	RL	UL	UL	UL
718	Hungary	M	UFM	UL	RL	UL	UL	UL	UL	RL	UL	UL	UL
719	Hungary	F	UFM	W	UL	UL	W	UL	UL	UL	UL	UL	UL
720	Hungary	M	UFM	UL	UL	UL	UL	UL	UL	A	UL	UL	UL
721	Hungary	F	UFM	UL	UL	UL	UL	UL	UL	UL	UL	UL	UL
722	Hungary	F	Case	W	W	W	W	UL	W	W	W	W	UL
723	Hungary	F	Case	UL	UL	UL	W	UL	W	W	W	W	W
724	Hungary	M	UFM	W	W	UL	W	W	W	UL	UL	W	W
725	Hungary	F	UFM	UL	A	UL	UL	UL	W	W	UL	UL	UL
726	Hungary	F	UFM	W	W	W	W	W	W	W	W	W	W
727	Hungary	M	Case	UL	RL	UL	W	UL	W	W	UL	UL	UL
728	Hungary	M	UFM	UL	RL	UL	UL	UL	UL	UL	UL	UL	UL
729	Hungary	F	UFM	UL		UL	W	UL	UL	W	UL	UL	UL
730	Hungary	F	Control	W	W	W	W	UL	W	W	UL	W	W
731	Spain	M	Case	UL	UL	UL	UL	W	UL	RL	UL	W	UL
732	Spain	F	UFM	UL	UL	UL	UL	UL	UL	UL	UL	UL	UL
733	Spain	F	Case	W	RL	UL	UL	UL	UL	RL	UL	UL	UL
734	Spain	M	UFM	W	RL	UL	UL	UL	UL	RL	UL	UL	UL
735	Spain	F	UFM	UL	UL	UL	UL	UL	UL	UL	UL	UL	UL
736	Spain	F	UFM	W	A	UL	UL	UL	UL	A	UL	UL	UL
737	Spain	M	Case	UL	A	UL	UL	UL	UL	UL	UL	UL	UL
738	Spain	M	UFM	W	W	W	UL	UL	UL	UL	UL	UL	UL
739	Spain	F	UFM	A	A	A	UL	UL	A	A	A	A	UL
740	Spain	M	Case	UL	A	UL	UL	UL	UL	RL	UL	UL	UL
741	Spain	M	UFM	UL	W	UL	UL	UL	UL	W	UL	W	W
742	Spain	F	UFM	UL	W	RL	W	UL	UL	RL	UL	UL	UL
743	Spain	M	UFM	UL	UL	UL	UL	UL	W	RL	UL	UL	UL
744	Spain	F	UFM	UL	A	UL	UL	UL	UL	UL	UL	UL	UL
745	Spain	F	UFM	UL	UL	UL	W	UL	UL	A	UL	W	UL
746	Spain	F	Case	A	A	A	A	A	A	A	A	A	A
747	Spain	M	UFM	UL	UL	UL	UL	UL	UL	UL	UL	UL	UL
748	Spain	F	UFM	UL	RL	UL	W	UL	UL	UL	UL	UL	UL
749	Spain	F	UFM	UL	UL	UL	UL	UL	UL	UL	UL	UL	UL
750	Spain	M	UFM	UL	W	W	W	UL	UL	UL	UL	W	UL
751	Spain	F	UFM	UL	UL	UL	UL	UL	UL	UL	UL	UL	UL
752	Spain	M	Case	W	UL	W	W	UL	W	UL	UL	W	UL
753	Spain	M	UFM	UL	UL	UL	UL	UL	UL	UL	UL	UL	UL
754	Spain	F	UFM	UL	UL	UL	UL	UL	UL	RL	UL	UL	UL
755	Spain	M	UFM	A	UL	UL	UL	UL	UL	UL	UL	UL	UL
756	Spain	F	UFM	UL	UL	UL	W	UL	UL	UL	UL	UL	UL
757	Spain	F	Case	UL	A	UL	UL	UL	UL	A	UL	UL	UL
758	Spain	M	UFM	W	W	UL	W	UL	W	W	UL	W	UL
759	Spain	F	UFM	UL	UL	UL	W	UL	UL	W	W	W	UL
760	Spain	M	Case	W	RL	UL	UL	UL	W	RL	UL	UL	UL
761	Spain	M	UFM	W	W	UL	W	UL	W	W	W	W	UL
762	Spain	F	UFM	UL	UL	UL	W	UL	UL	UL	UL	UL	UL
763	Spain	M	UFM	W	RL	UL	W	UL	W	W	W	W	UL
764	Spain	F	Case	UL	UL	UL	O	UL	UL	RL	UL	UL	UL
765	Spain	M	UFM	W	W	UL	W	UL	W	W	UL	W	UL
766	Spain	F	UFM	UL	A	A	A	UL	UL	A	A	A	A
767	Spain	M	Case	UL	RL	W	W	UL	UL	W	UL	UL	UL
768	Spain	M	UFM	W	W	O	W	UL	W	UL	UL	UL	UL
769	Spain	F	UFM	UL	W	UL	UL	UL	UL	RL	UL	UL	UL
770	Spain	F	Case	UL	RL	UL	UL	UL	W	RL	UL	UL	UL
771	Spain	M	Case	W	W	UL	W	UL	UL	W	UL	UL	UL
772	Spain	M	UFM	W	W	W	W	UL	UL	W	UL	W	UL
773	Spain	F	UFM	UL	UL	UL	UL	UL	UL	RL	UL	UL	UL
774	Spain	F	UFM	UL	UL	UL	UL	UL	UL	UL	UL	UL	UL
775	Spain	M	Case	UL	A	A	A	A	UL	A	A	A	A
776	Spain	M	UFM	W	A	UL	UL	UL	UL	RL	A	UL	A
777	Spain	F	UFM	UL	UL	UL	UL	UL	UL	A	A	UL	UL
778	Spain	F	UFM	UL	A		W	W	UL	A	UL	W	UL
779	Spain	M	UFM	UL	W	W	W	UL	UL	W	UL	W	UL
780	Spain	F	UFM	RL	RL	UL	UL	UL	RL	W	UL	UL	UL
781	Spain	F	Case	UL	UL	UL	UL	UL	UL	UL	UL	UL	UL
782	Spain	F	UFM	W	UL	UL	UL	UL	W	W	UL	UL	UL
783	Spain	F	UFM	W	W	UL	W	UL	UL	W	UL	UL	UL
784	Spain	M	Case	UL	UL	UL	UL	UL	UL	UL	A	UL	UL
785	Spain	M	UFM	W	A	UL	UL	UL	UL	UL	UL	UL	UL
786	Spain	F	UFM	A	A	A	UL	A	A	A	A	A	A
787	Spain	M	Case	W	O	UL	UL	UL	UL	A	A	UL	UL
788	Spain	F	UFM	W	UL	UL	W	UL	UL	UL	UL	W	UL
789	Spain	M	Case	UL	UL	UL	UL	UL	UL	UL	UL	UL	UL
790	Spain	M	UFM	UL	UL	A	UL	UL	RL	A	A	A	UL
791	Spain	F	Case	UL	W	UL	UL	UL	UL	UL	UL	UL	UL
792	Spain	F	UFM	W	UL	UL	UL	UL	UL	UL	UL	UL	UL
793	Spain	F	Case	W	W	UL	UL	UL	W	W	UL	UL	UL
794	Spain	M	UFM	W	W	W	W	UL	W	W	W	W	W
795	Spain	F	Case	UL	RL	UL	UL	UL	W	W	UL	W	UL
796	Spain	M	UFM	W	W	UL	UL	UL	W	W	UL	UL	UL
797	Spain	F	Case	UL	UL	UL		UL	UL	UL	UL	O	UL
798	Spain	M	UFM	UL	W	W	W	UL	W	W	W	W	UL
799	Spain	F	UFM	UL	UL	A	RL	UL	A	UL	UL	UL	UL
800	Spain	M	Case	UL	RL	A	RL	UL	UL	A	UL	UL	UL
801	Spain	M	UFM	UL	UL	UL	UL	UL	UL	UL	UL	UL	W
802	Spain	F	UFM	UL	UL	UL	UL		UL	A	UL	UL	UL
803	Spain	F	Case	UL	RL	UL	UL	UL	W	W	W	UL	UL
804	Spain	M	UFM	A	A	A	A	A	A	A	A	A	A
805	Spain	F	UFM	UL	W	W	W	W	UL	W	W	W	UL
806	Spain	M	UFM	O	A	A	UL	UL	A	A	UL	UL	UL
807	Spain	M	Case	UL	RL	UL	UL	UL	UL	RL	UL	UL	UL
808	Spain	M	UFM	A	A	UL	UL	UL	UL	RL	A	UL	UL
809	Spain	F	UFM	UL	UL	UL	UL	UL	UL	UL	UL	UL	UL
810	Spain	M	UFM	UL	UL	UL	UL	UL	UL	RL	UL	UL	UL
811	Spain	F	UFM	UL	UL	UL	UL	UL	UL	UL	UL	UL	UL
812	Spain	M	UFM	UL	A	A	UL	UL	UL	RL	A	UL	UL
813	Spain	F	UFM	UL	RL	UL	UL	UL	UL	UL	UL	UL	UL
814	Spain	M	Case	UL	O	UL	UL	UL	UL	RL	UL	UL	UL
815	Spain	M	UFM	UL	W	W	W	W	UL	W	W	W	UL
816	Spain	F	Case	UL	A	RL	UL	UL	UL	A	A	UL	UL
817	Spain	F	Case	W	W	W	W	W	W	W	W	W	UL
818	Spain	M	UFM	UL	W	UL	UL	W	UL	UL	UL	W	W
819	Spain	F	UFM	W	W	UL	UL	UL	W	W	UL	UL	UL
820	Spain	M	Case	UL	W	UL	UL	UL	UL	UL	UL	UL	UL
821	Spain	F	UFM	UL	UL	UL	UL	UL	UL	UL	UL	UL	UL
822	Spain	M	UFM	UL	RL	RL	UL	UL	UL	RL	RL	UL	UL
823	Spain	F	UFM	W	W	W	W	W	W	W	W	W	W
824	Spain	M	Case	UL	W	W	W	UL	UL	W	UL	UL	UL
825	Spain	M	UFM	W	UL	UL	UL	UL	W	W	UL	UL	UL
826	Spain	F	UFM	UL	UL	UL	UL	UL	UL	UL	UL	UL	UL
827	Spain	M	UFM	UL	RL	UL	UL	UL	UL	RL	RL	UL	UL
828	Spain	F	UFM	W	RL	UL	UL	UL	UL	RL	UL	UL	UL
829	Spain	F	Case	UL	W	UL	UL	UL	UL	W	UL	UL	UL
830	Spain	M	UFM	W	W	UL	UL	UL	UL	RL	UL	UL	UL
831	Spain	F	Case	UL	UL	UL	UL	UL	UL	UL	UL	UL	UL
832	Spain	F	UFM	UL	UL	UL	UL	UL	UL	UL	UL	UL	UL
833	Spain	F	UFM	UL	UL	UL	UL	UL	UL	UL	UL	UL	UL
834	Spain	M	UFM	W	W	UL	W	W	UL	UL	UL	W	W
835	Spain	F	UFM	UL	W	UL	UL	UL	UL	W	UL	UL	UL
836	Spain	M	Case	UL	UL	UL	UL	UL	UL	UL	A	UL	UL
837	Spain	M	UFM	A	A	A	A	A	A	A	A	A	A
838	Spain	F	Case	UL	UL	UL	UL	UL	UL	UL	UL	UL	UL
839	Spain	F	Case	UL	W	UL	UL	UL	UL	W	UL	UL	UL
840	Spain	M	UFM	W	W	UL	UL	UL	W	W	W	UL	UL
841	Spain	F	UFM	UL	UL	UL	UL	UL	UL	UL	UL	UL	UL
842	Spain	M	UFM	UL	RL	UL	UL	UL	UL	RL	UL	UL	UL
843	Spain	M	Case	UL	RL	UL	UL	UL	UL	UL	UL	W	UL
844	Spain	F	UFM	UL	A	UL	UL	UL	UL	A	UL	UL	UL
845	Spain	F	UFM	UL	RL	UL	W	UL	UL	UL	RL	W	UL
846	Spain	M	UFM	UL	RL	UL	UL	UL	UL	RL	RL	UL	UL
847	Spain	F	UFM	UL	W	UL	UL	UL	UL	A	UL	UL	UL
848	USA-PA	M	Control	UL	UL	UL	UL	UL	UL	UL	UL	UL	UL
849	USA-PA	M	Control	UL	RL	UL	W	UL	UL	RL	UL	UL	UL
850	USA-PA	F	Control	UL	W	UL	UL	UL	UL	W	UL	UL	UL
851	USA-PA	M	Case	UL	UL	UL	UL	UL	UL	UL	UL	UL	UL
852	USA-PA	F	UFM	UL	RL	UL	UL	UL	UL	RL	UL	RL	UL
853	USA-PA	M	Case	UL	W	UL	W	UL	UL	W	UL	UL	UL
854	USA-PA	M	UFM	W	RL	W	W	O	UL	W	UL	UL	UL
855	USA-PA	F	UFM	UL	RL	UL	UL	UL	UL	W	UL	UL	UL
856	USA-PA	F	UFM	A	UL	UL	UL	UL	A	UL	UL	UL	UL
857	USA-PA	F	UFM	W	W	W	W	W	UL	W	W	W	UL
858	USA-PA	F	UFM	W	W	W	W	UL	UL	W	UL	O	UL
859	USA-PA	M	Case	UL	UL	UL	UL	UL	UL	UL	UL	UL	UL
860	USA-PA	F	UFM	W	UL	UL	W	UL	W	W	W	W	UL
861	USA-PA	F	UFM	UL	UL	UL	UL	UL	W	RL	UL	UL	UL
862	USA-PA	F	UFM	UL	UL	UL	W	UL	UL	A	A	UL	UL
863	USA-PA	F	UFM	UL	UL	UL	UL	UL	UL	UL	UL	UL	UL
864	USA-PA	M	UFM	W	RL	RL	UL	UL	W	O	UL	UL	UL
865	USA-PA	M	UFM	W	RL	UL	UL	UL	W	UL	UL	UL	UL
866	USA-PA	M	UFM	UL	RL	UL	W	UL	UL	UL	UL	UL	UL
867	USA-PA	M	UFM	W	UL	UL	UL	UL	W	UL	UL	UL	UL
868	USA-PA	F	Case	A	A	A	UL	A	UL	A	A	UL	A
869	USA-PA	F	UFM	UL	A	UL	A	A	UL	RL	UL	UL	A
870	USA-PA	M	UFM	UL	A	A	UL	A	A	A	A	UL	A
871	USA-PA	M	Case	W	W	UL	W	UL	W	UL	A	W	UL
872	USA-PA	M	UFM	W	UL	UL	UL	UL	UL	UL	UL	UL	UL
873	USA-PA	F	UFM	UL	W	UL	W	W	UL	W	UL	UL	UL
874	USA-PA	F	UFM	UL	UL	A	UL	UL	W	O	A	UL	UL
875	USA-PA	M	UFM	UL	UL	A	UL	UL	UL	A	A	UL	UL
876	USA-PA	M	UFM	UL	UL	UL	UL	UL	UL	UL	UL	UL	UL
877	USA-PA	F	UFM	UL	UL	UL	W	UL	UL	UL	UL	W	UL
878	USA-PA	F	UFM	UL	UL	UL	UL	UL	UL	W	UL	UL	UL
879	USA-PA	M	Case	W	W	UL	W	UL	W	W	W	UL	UL
880	USA-PA	F	UFM	W	UL	UL	UL	UL	W	RL	UL	UL	UL
881	USA-PA	M	UFM	W	W	UL	W	UL	W	W	UL	UL	UL
882	USA-PA	F	UFM	UL	W	UL	UL	UL	UL	UL	UL	UL	UL
883	USA-PA	M	UFM	W	RL	UL	UL	UL	UL	W	UL	UL	UL
884	USA-PA	M	Case	W	W	W	UL	UL	UL	W	UL	UL	UL
885	USA-PA	F	UFM	UL	A	A	UL	UL	UL	A	UL	UL	UL
886	USA-PA	M	UFM	UL	RL	UL	UL	UL	UL	RL	UL	UL	UL
887	USA-PA	F	UFM	UL	UL	UL	W	UL	UL	W	UL	W	UL
888	USA-PA	M	Case	W	A	UL	UL	UL	W	A	UL	UL	UL
889	USA-PA	M	Case	UL	UL	UL	W	UL	UL	A	A	W	UL
890	USA-PA	F	UFM	UL	UL	RL	UL	UL	UL	UL	UL	UL	UL
891	USA-PA	F	UFM	UL	W	UL	UL	UL	W	UL	UL	W	UL
892	USA-PA	M	Case	W	W	UL	W	UL	W	RL	UL	UL	UL
893	USA-PA	M	UFM	W	A	UL	UL	UL	W	RL	A	UL	UL
894	USA-PA	F	UFM	UL	UL	UL	UL	UL	UL	W	UL	UL	UL
895	USA-PA	M	UFM	UL	W	W	W	UL	UL	W	W	W	UL
896	USA-PA	M	Case	UL	UL	UL	UL	UL	UL	UL	UL	UL	UL
897	USA-PA	M	Case	UL	UL	UL	W	UL	UL	UL	UL	UL	A
898	USA-PA	M	Case	W	RL	UL	UL	UL	W	RL	RL	W	UL
899	USA-PA	F	Case	W	W	UL	W	UL	UL	W	W	W	UL
900	USA-PA	F	UFM	W	W	W	UL	UL	W	W	W	UL	UL
901	USA-PA	M	Case	UL	W	W	W	W	UL	W	UL	W	W
902	USA-PA	M	UFM	UL	RL	W	W	UL	A	W	UL	W	UL
903	USA-PA	F	Case	W	RL	UL	W	W	UL	W	UL	W	W
904	USA-PA	F	Case	W	O	UL	W	UL	W	UL	UL	UL	UL
905	USA-PA	M	UFM	W	UL	UL	W	UL	W	A	UL	W	UL
906	USA-PA	F	Case	UL	A	RL	UL	UL	UL	A	A	UL	A
907	USA-PA	F	UFM	W	A	A	UL	UL	W	UL	A	UL	UL
908	USA-PA	F	UFM	UL	A	UL	UL	UL	UL	UL	A	UL	UL
909	USA-PA	M	UFM	UL	RL	A	UL	UL	UL	RL	UL	UL	UL
910	USA-PA	F	UFM	UL	A	UL	UL	UL	UL	RL	UL	UL	UL
911	USA-PA	M	UFM	W	W	W	W	UL	W	W	UL	W	UL
912	USA-PA	F	UFM	UL	UL	UL	UL	UL	UL	UL	UL	UL	UL
913	USA-PA	M	Case	UL	RL	UL	UL	UL	UL	A	UL	UL	UL
914	USA-PA	M	UFM	W	UL	UL	UL	UL	W	UL	UL	UL	UL
915	USA-PA	F	UFM	UL	RL	UL	UL	UL	UL	UL	UL	UL	UL
916	USA-PA	F	UFM	W	W	W	W	UL	W	W	W	W	UL
917	USA-PA	M	Case	A	A	A	A	A	UL	A	A	A	A
918	USA-PA	M	UFM	W	UL	UL	UL	UL	W	RL	UL	UL	UL
919	USA-PA	F	UFM	UL	UL	UL	UL	UL	UL	O	UL	W	UL
920	USA-PA	F	UFM	UL	UL	UL	W	UL	O	RL	UL	W	UL
921	USA-PA	F	UFM	W	UL	UL	W	UL	W	UL	UL	W	UL
922	USA-PA	F	Case	UL	RL	UL	W	UL	UL	UL	UL	UL	UL
923	USA-PA	F	UFM	UL	UL	UL	W	UL	UL	A	W	UL	W
924	USA-PA	F	UFM	UL	RL	UL	UL	UL	UL	UL	UL	UL	UL
925	USA-PA	F	Case	UL	UL	UL	UL	UL	UL	UL	UL	UL	UL
926	USA-PA	M	UFM	W	RL	W	W	W	W	W	W	W	W
927	USA-PA	M	UFM	W	RL	UL	UL	UL	UL	UL	UL	UL	UL
928	USA-PA	F	UFM	UL	UL	UL	UL	UL	UL	UL	UL	UL	UL
929	USA-PA	F	UFM	UL	UL	UL	UL	W	W	UL	UL	W	W
930	USA-PA	F	UFM	UL	RL	UL	UL	UL	W	UL	UL	UL	UL
931	USA-PA	M	UFM	UL	RL	UL	UL	UL	UL	UL	UL	UL	UL
932	USA-PA	F	Case	UL	W	UL	W	UL	UL	O	A	W	W
933	USA-PA	M	UFM	UL	RL	UL	W	UL	UL	W	UL	UL	UL
934	USA-PA	F	UFM	UL	W	UL	UL	UL	W	W	UL	UL	UL
935	USA-PA	F	Control	W	RL	UL	W	UL	UL	W	UL	W	UL
936	USA-PA	M	Control	W	A	UL	UL	UL	UL	UL	UL	UL	UL
937	USA-PA	M	Control	W	W	W	UL	UL	W	UL	UL	W	UL
938	USA-PA	M	Case	UL	RL	UL	UL	UL	UL	RL	UL	UL	UL
939	USA-PA	M	UFM	UL	RL	UL	UL	UL	UL	RL	RL	UL	UL
940	USA-PA	F	UFM	UL	UL	UL	UL	UL	UL	RL	UL	UL	UL
941	USA-PA	M	UFM	UL	UL	UL	UL	UL	W	RL	UL	UL	UL
942	USA-PA	M	UFM	W	RL	UL	UL	UL	W	UL	UL	UL	UL
943	USA-PA	F	UFM	W	RL	W	W	UL	W	W	W	W	UL
944	USA-PA	M	Case	W	UL	W	W	UL	UL	UL	W	UL	UL
945	USA-PA	F	UFM	W	UL	UL	W	UL	W	UL	UL	W	UL
946	USA-PA	F	Control	UL	UL	UL	W	UL	UL	W	UL	W	UL
947	USA-PA	M	Control	UL	UL	UL	W	W	UL	UL	UL	UL	W
948	USA-PA	M	Case	UL	RL	UL	UL	UL	W	RL	UL	UL	UL
949	USA-PA	M	UFM	W	RL	UL	UL	UL	UL	RL	RL	UL	UL
950	USA-PA	F	UFM	UL	W	UL	W	UL	UL	W	W	UL	UL
951	USA-PA	F	Control	W	W	W	W	UL	W	W	W	W	UL
952	USA-PA	M	Control	W	UL	UL	W	UL	UL	UL	UL	W	UL
953	USA-PA	F	Control	W	UL	UL	W	UL	UL	UL	UL	UL	UL
954	USA-PA	F	Control	W	W	W	W	W	W	W	W	W	W
955	USA-PA	F	Control	W	W	W	W	W	W	W	W	W	UL
956	USA-PA	F	Control	UL	UL	UL	UL	UL	UL	W	W	UL	UL
957	USA-PA	M	Control	UL	UL	UL	UL	W	UL	UL	UL	UL	W
958	USA-PA	F	Control	UL	UL	UL	UL	UL	UL	UL	UL	W	W
959	USA-PA	M	Control	W	W	UL	W	W	W	W	UL	UL	W
960	USA-PA	F	Control	W	UL	UL	W	W	W	UL	W	W	UL
961	USA-PA	F	Control	W	W	W	W	UL	W	W	W	W	UL
962	USA-PA	F	Control	W	W	UL	UL	UL	W	W	UL	UL	UL
963	USA-PA	F	Control	W	W	UL	W	W	W	W	UL	UL	UL
964	USA-PA	F	Control	UL	UL	UL	UL	UL	W	UL	UL	UL	UL
965	USA-PA	F	Control	UL	UL	UL	UL	UL	UL	A		UL	UL
966	USA-PA	F	Case	W	RL	UL	UL	UL	W	UL	UL	UL	UL
967	USA-PA	M	Case	W	RL	UL	UL	UL	W	RL	UL	UL	UL
968	USA-PA	F	Control	W	W	UL	W	UL	W	RL	UL	W	UL
969	USA-PA	M	Control	UL	UL	UL	UL	UL	W	UL	UL	UL	UL
970	USA-PA	F	Control	UL	RL	UL	UL	UL	UL	UL	UL	UL	UL
971	USA-PA	M	Control	W	UL	UL	UL	UL	W	W	UL	UL	UL
972	USA-PA	F	Control	UL	A	UL	UL	UL	UL	A	A	UL	A
973	USA-PA	M	Case	UL	W	UL	W	UL	UL	W	UL	W	W
974	USA-PA	M	UFM	UL	O	UL	W	UL	UL	O	W	W	UL
975	USA-PA	F	UFM	UL	W	UL	W	UL	UL	W	A	O	W
976	USA-PA	M	UFM	UL	W	W	W	W	UL	W		W	W
977	USA-PA	F	UFM	UL	RL	UL	W	UL	UL	RL	W	W	UL
978	USA-PA	M	Control	UL	UL	UL	RL	UL	UL	UL	UL	UL	UL
979	USA-PA	F	Control	W	W	RL	W	UL	W	W	W	UL	UL
980	USA-PA	M	UFM	UL	W	UL	W	UL	UL	W	W	W	UL
981	USA-PA	F	UFM	W	A	UL	W	UL	UL	A	RL	W	UL
982	USA-PA	M	Case	UL	A	UL	UL	UL	UL	RL	UL	UL	UL
983	USA-PA	F	Control	UL	A	UL	W	UL	A	A	UL	W	UL
984	USA-PA	M	Control	UL	UL	UL	UL	UL	UL	UL	UL	UL	UL
985	USA-PA	F	Control	UL	UL	UL	UL	UL	UL	UL	UL	W	UL
986	USA-PA	F	Control	UL	A	UL	UL	UL	UL	UL	A	UL	UL
987	USA-PA	F	Control	UL	UL	UL	UL	UL	W	W	UL	W	UL
988	USA-PA	F	Case	UL	UL	UL	UL	UL	UL	UL	UL	UL	UL
989	USA-PA	M	UFM	W	UL	RL	UL	UL	UL	UL	UL	UL	UL
990	USA-PA	F	Case	UL	W	UL	UL	UL	UL	RL	UL	UL	UL
991	USA-PA	F	UFM	UL	UL	UL	UL	UL	UL	UL	UL	UL	UL
992	USA-PA	F	UFM	UL	W	UL	W	UL	W	W	W	W	UL
993	USA-PA	M	UFM	UL	RL	W	UL	UL	UL	W	UL	UL	UL
994	USA-PA	F	UFM	W	UL	UL	W	UL	W	UL	UL	UL	UL
995	USA-PA	F	UFM	UL	UL	UL	UL	UL	UL	RL	UL	UL	UL
996	USA-PA	M	UFM	UL	RL	UL	W	UL	UL	UL	UL	W	UL
997	USA-PA	M	UFM	W	RL	UL	W	UL	UL	UL	UL	UL	UL
998	USA-PA	F	UFM	UL	UL	UL	UL	UL	UL	UL	UL	UL	UL
999	USA-PA	M	Case	W	RL	UL	W	UL	UL	W	UL	W	UL
1000	USA-PA	M	UFM	UL	UL	UL	UL	UL	UL	UL	UL	UL	UL
1001	USA-PA	F	UFM	UL	UL	UL	UL	UL	UL	UL	UL	UL	UL
1002	USA-PA	F	UFM	UL	A	UL	A	UL	UL	UL	UL	A	UL
1003	USA-PA	F	Control	W	W	W	W	W	W	W	W	W	W
1004	USA-PA	F	Control	UL	RL	UL	UL	UL	UL	A	UL	UL	UL
1005	USA-PA	F	Control	UL	RL	UL	UL	UL	UL	W	UL	W	UL
1006	USA-PA	M	Control	W	W	UL	UL	UL	W	W	UL	UL	UL
1007	USA-PA	F	Control	W	W	UL	W	W	W	W	UL	W	UL
1008	USA-PA	F	UFM	UL	UL	UL	UL	UL	UL	UL	UL	UL	UL
1009	USA-PA	M	Case	W	UL	UL	W	UL	UL	UL	UL	UL	UL
1010	USA-PA	M	Control	W	UL	UL	W	W	W	W	UL	W	W
1011	USA-PA	F	Control	UL	RL	UL	W	UL	UL	RL	UL	UL	UL
1012	USA-PA	F	Control	UL	A	A	A	A	A	A	A	UL	UL
1013	USA-PA	M	Control	W	RL	UL	W	UL	UL	RL	UL	W	UL
1014	USA-PA	F	Control	A	A	A	A	A	O	A	A	A	A
1015	USA-PA	F	Control	W	UL	UL	UL	UL	W	UL	UL	UL	UL
1016	USA-PA	M	Control	W	UL	UL	W	UL	UL	W	W	W	UL
1017	USA-PA	F	Control	UL	RL	UL	UL	UL	UL	UL	UL	UL	UL
1018	USA-PA	F	Control	W	UL	UL	UL	UL	W	UL	UL	UL	UL
1019	USA-PA	F	Control	W	UL	UL	UL	UL	W	A	UL	UL	UL
1020	USA-PA	F	Control	UL	RL	UL	W	UL	UL	W	UL	UL	UL
1021	USA-PA	M	UFM	UL	RL	A	UL	UL	UL	RL	UL	UL	UL
1022	USA-PA	F	UFM	W	RL	A	A	UL	A	A	A	UL	A
1023	USA-PA	M	UFM	UL	A	A	UL	UL	UL	A	A	A	UL
1024	USA-PA	M	Control	UL	RL	UL	W	UL	UL	RL	A	UL	UL
1025	USA-PA	F	Control	W	W	W	W	UL	UL	W	W	W	UL
1026	USA-PA	M	Control	W	W	W	UL		W	W	UL	UL	UL
1027	USA-PA	F	Control	W	W	W	W	W	W	W	W	W	W
1028	USA-PA	F	Control	W	W	W	W	UL	W	W	W	W	UL
1029	USA-PA	F	Case	W	RL	UL	UL	UL	W	RL	UL	W	UL
1030	USA-PA	M	UFM	W	RL	UL	UL	UL	UL	UL	UL	UL	UL
1031	USA-PA	F	UFM	W	UL	UL	UL	UL	RL	UL	UL	UL	UL
1032	USA-PA	F	Control	W	RL	W	W	UL	W	RL	O	W	UL
1033	USA-PA	F	Control	W	W	UL	W	W	W	W	A	W	UL
1034	USA-PA	M	UFM	W	RL	W	W	UL	W	W	UL	UL	UL
1035	USA-PA	F	UFM	UL	UL	UL	UL	UL	UL	W	UL	UL	UL
1036	USA-PA	F	UFM	UL	UL	UL	UL	UL	W	RL	RL	UL	UL
1037	USA-PA	M	Control	W	UL	UL	W	UL	UL	UL	UL	W	W
1038	USA-PA	F	Control	UL	UL	UL	W	UL	UL	RL	UL	W	UL
1039	USA-PA	F	Control	W	W	UL	UL	UL	W	UL	UL	UL	UL
1040	USA-PA	F	Control	W	W	UL	UL	UL	W	W	UL	UL	UL
1041	USA-PA	F	Control	W	W	UL	W	UL	UL	UL	UL	W	UL
1042	USA-PA	F	Control	W	W	W	W	UL	UL	W	W	W	UL
1043	USA-PA	M	Control	W	UL	UL	W	UL	UL	W	W	W	W
1044	USA-PA	F	Control	UL	A	UL	UL	UL	UL	RL	UL	A	UL
1045	USA-PA	M	Control	W	W	W	W	UL	W	W	UL	UL	UL
1046	USA-PA	F	Control	UL	W	UL	UL	UL	W	RL	UL	W	UL
1047	USA-PA	M	Control	UL	W	UL	UL	UL	W	W	UL	UL	UL
1048	USA-PA	M	Control	UL	UL	UL	UL	UL	UL	A	A	UL	UL
1049	USA-PA	M	Control	UL	RL	UL	UL	UL	UL	RL	UL	UL	UL
1050	USA-PA	F	Control	UL	UL	UL	UL	UL	UL	UL	UL	UL	UL
1051	USA-PA	M	Control	W	W	W	W	UL	W	W	W	W	UL
1052	USA-PA	M	Control	W	RL	A	UL	UL	W	RL	RL	UL	UL
1053	USA-PA	M	Control	UL	UL	UL	UL	A	UL	UL	UL	UL	UL
1054	USA-PA	F	Control	UL	RL	UL	UL	UL	UL	RL	UL	UL	UL
1055	USA-PA	M	Control	W	RL	RL	W	UL	W	W	W	W	UL
1056	USA-PA	F	Control	W	UL	UL	W	W	UL	UL	W	W	W
1057	USA-PA	F	Control	UL	UL	UL	UL	UL	UL	A	RL	UL	UL
1058	USA-PA	M	Control	UL	RL	W	W	UL	A	W	UL	W	UL
1059	USA-PA	M	Control	UL	UL	UL	UL	UL	A	A	A	UL	UL
1060	USA-PA	F	Control	UL	A	UL	UL	UL	UL	RL	UL	UL	UL
1061	USA-PA	F	Control	UL	UL	UL	W	UL	UL	UL	UL	W	UL
1062	USA-PA	F	Control	W	W	UL	W	UL	UL	W	UL	W	W
1063	USA-PA	M	Control	W	W	UL	UL	UL	W	W	UL	UL	UL
1064	USA-PA	F	Control	UL	UL	UL	W	UL	UL	UL	UL	W	UL
1065	USA-PA	F	Control	W	W	UL	W	W	W	UL	UL	UL	W
1066	USA-PA	F	Control	A	W	UL	W	UL	UL	RL	UL	W	UL
1067	USA-PA	M	Control	UL	RL	A	UL	A	UL	A	A	UL	UL
1068	USA-PA	F	Control	W	W	W	UL	UL	W	RL	W	UL	UL
1069	USA-PA	F	Control	W	UL	A	UL	UL	UL	RL	UL	UL	UL
1070	USA-PA	F	Control	UL	RL	UL	UL	UL	UL	RL	UL	UL	UL
1071	USA-PA	M	Control	W	RL	UL	W	UL	W	UL	UL	W	UL
1072	USA-PA	F	Control	W	RL	UL	UL	UL	W	RL	UL	UL	UL
1073	USA-PA	M	Control	W	RL	UL	UL	UL	W	RL	UL	UL	UL
1074	USA-PA	F	Control	UL	UL	UL	UL	UL	UL	A	UL	W	UL
1075	USA-PA	F	Control	UL	UL	UL	UL	UL	UL	UL	UL	UL	UL
1076	USA-PA	M	UFM	UL	RL	RL	UL	W	W	RL	UL	UL	UL
1077	USA-PA	F	UFM	UL	UL	UL	UL	UL	UL	UL	UL	UL	UL
1078	USA-PA	F	UFM	UL	W	UL	UL	UL	UL	RL	UL	UL	UL
1079	USA-PA	M	Control	UL	UL	UL	UL	UL	UL	RL	UL	UL	UL
1080	USA-PA	F	Control	W	RL	UL	UL	UL	W	UL	UL	UL	UL
1081	USA-PA	F	Control	UL	UL	UL	W	W	UL	UL	UL	W	W
1082	USA-PA	M	Control	UL	UL	UL	UL	UL	UL	A	UL	UL	UL
1083	USA-PA	F	Control	UL	A	UL	RL	UL	UL	UL	UL	A	UL
1084	USA-PA	M	Control	A	A	A	UL	UL	A	A	UL	UL	UL
1085	USA-PA	F	Control	UL	UL	UL	UL	W	UL	UL	UL	W	W
1086	USA-PA	F	UFM	W	W	UL	UL	UL	UL	W	UL	UL	UL
1087	USA-PA	F	UFM	UL	A	UL	UL	UL	UL	RL	UL	UL	UL
1088	USA-PA	M	UFM	UL	RL	UL	UL	UL	UL	UL	UL	UL	UL
1089	USA-PA	M	UFM	UL	UL	UL	UL	UL	UL	UL	UL	UL	UL
1090	USA-PA	M	Case	UL	RL	UL	UL	UL	UL	RL	UL	UL	UL
1091	USA-PA	F	UFM	UL	RL	UL	UL	UL	A	UL	UL	UL	UL
1092	USA-PA	F	UFM	UL	W	UL	UL	UL	UL	UL	UL	UL	UL
1093	USA-PA	M	UFM	W	A	A	A	A	UL	A	A	A	A
1094	USA-PA	F	Control	W	RL	UL	W	UL	W	UL	UL	W	W
1095	USA-PA	F	Control	W	RL	UL	UL	UL	UL	RL	UL	UL	UL
1096	USA-PA	M	Control	UL	UL	UL	W	UL	UL	UL	UL	UL	UL
1097	USA-PA	F	Control	W	RL	A	UL	UL	UL	A	A	UL	UL
1098	USA-PA	F	Control	UL	UL	UL	UL	UL	UL	O	UL	UL	UL
1099	USA-PA	F	Control	W	RL	UL	UL	UL	W	RL	UL	UL	UL
1100	USA-PA	M	Control	UL	RL	UL	UL	UL	UL	RL	UL	UL	UL
1101	USA-PA	M	Control	UL	RL	UL	UL	UL	UL	UL	UL	UL	UL
1102	USA-PA	M	Control	W	RL	UL	W	UL	W	RL	W	W	UL
1103	USA-PA	M	Case	W	W	UL	UL	UL	W	RL	UL	UL	UL
1104	USA-PA	M	Case	W	UL	W	UL	UL	UL	RL	UL	UL	UL
1105	USA-PA	F	UFM	W	W	UL	UL	UL	W	UL	UL	RL	W
1106	USA-PA	F	UFM	W	UL	UL	UL	UL	W	UL	UL	UL	UL
1107	USA-PA	F	UFM	UL	UL	UL	UL	UL	UL	UL	UL	UL	UL
1108	USA-PA	F	Case	UL	W	UL	UL	UL	UL	W	UL	UL	UL
1109	USA-PA	F	Control	W	UL	UL	UL	UL	W	UL	UL	UL	UL
1110	USA-PA	F	Control	W	UL	UL	W	UL	W	RL	UL	UL	UL
1111	USA-PA	M	Control	UL	RL	UL	UL	UL	UL	UL	UL	UL	UL
1112	USA-PA	F	Control	UL	A	UL	UL	UL	UL	RL	UL	UL	UL
1113	USA-PA	M	UFM	UL	RL	UL	UL	UL	UL	RL	UL	UL	UL
1114	USA-PA	M	UFM	UL	RL	A	A	UL	UL	RL	UL	UL	UL
1115	USA-PA	F	Control	UL	A	UL	UL	UL	UL	UL	UL	UL	UL
1116	USA-PA	F	Control	UL	O	UL	UL	UL	UL	UL	UL	W	UL
1117	USA-PA	F	Control	UL	UL	UL	UL	UL	UL	UL	UL	UL	UL
1118	USA-PA	M	Case	W	W	UL	W	UL	W	W	W	W	UL
1119	USA-PA	M	UFM	W	W	RL	W	UL	W	W	W	W	UL
1120	USA-PA	F	UFM	UL	A	A	A	UL	UL	RL	A	A	UL
1121	USA-PA	M	UFM	UL	W	UL	UL	UL	UL	RL	UL	UL	UL
1122	USA-PA	F	UFM	W	UL	UL	W	W	W	UL	UL	UL	UL
1123	USA-PA	F	Control	W	W	UL	W	W	W	W	UL	W	W
1124	USA-PA	F	Control	UL	O	UL	W	UL	UL	W	UL	W	UL
1125	USA-PA	M	Control	W	O	UL	W	UL	W	W	W	UL	UL
1126	USA-PA	M	Control	W	A	A	UL	UL	UL	RL	UL	UL	UL
1127	USA-PA	M	Control	W	W	UL	UL	UL	UL	W	UL	UL	UL
1128	USA-PA	F	Control	UL	UL	UL	RL	UL	UL	UL	UL	UL	UL
1129	USA-PA	F	Control	W	W	UL	W	UL	W	W	UL	W	UL
1130	USA-PA	F	Control	W	O	UL	W	UL	W	O	UL	W	UL
1131	USA-PA	M	Control	UL	RL	UL	W	UL	UL	UL	UL	UL	UL
1132	USA-PA	F	Control	UL	RL	UL	UL	UL	UL	RL	UL	UL	UL
1133	USA-PA	M	Control	W	UL	UL	UL	UL	UL	UL	UL	UL	UL
1134	USA-PA	M	Control	UL	A	UL	UL	UL	UL	RL	UL	UL	UL
1135	USA-PA	M	Control	UL	A	UL	UL	A	UL	A	A	UL	UL
1136	USA-PA	M	Control	W	W	UL	W	UL	W	UL	UL	W	UL
1137	USA-PA	F	Control	W	W	UL	W	UL	W	UL	UL	W	W
1138	USA-PA	M	Control	W	UL	UL	W	UL	W	RL	UL	W	W
1139	USA-PA	F	Control	UL	A	A	A	A	UL	A	A	A	A
1140	USA-PA	F	Control	W	W	UL	UL	UL	W	RL	A	UL	UL
1141	USA-PA	F	Control	W	W	UL	UL	UL	UL	RL	UL	UL	UL
1142	USA-PA	F	Control	UL	UL	UL	UL	UL	A	UL	UL	UL	UL
1143	USA-PA	M	Control	UL	A	UL	UL	UL	A	A	UL	UL	A
1144	USA-PA	M	Control	UL	UL	UL	UL	UL	UL	UL	UL	UL	UL
1145	USA-PA	M	Control	UL	W	W	W	W	W	W	W	UL	W
1146	USA-PA	F	Control	W	W	W	W	UL	W	W	W	W	UL
1147	USA-PA	M	Case	UL	W	UL	UL	UL	UL	RL	UL	UL	UL
1148	USA-PA	F	UFM	UL	W	UL	W	UL	UL	RL	UL	UL	UL
1149	USA-PA	F	UFM	UL	W	UL	W	UL	UL	W	UL	UL	UL
1150	USA-PA	M	UFM	UL	A	UL	A	UL	UL	RL	UL	UL	A
1151	USA-PA	F	UFM	W	W	W	W	UL	W	W	UL	W	UL
1152	USA-PA	M	Control	UL	A	A	UL	UL	UL	UL	UL	UL	UL
1153	USA-PA	M	Control	UL	RL	UL	UL	UL	UL	RL	UL	UL	UL
1154	USA-PA	M	Control	UL	RL	UL	UL	UL	UL	UL	UL	UL	UL
1155	USA-PA	F	Control	UL	A	UL	UL	UL	UL	UL	UL	UL	UL
1156	USA-PA	F	Control	UL	UL	UL	UL	UL	UL	UL	UL	UL	UL
1157	USA-PA	F	Control	UL	RL	UL	UL	UL	UL	RL	UL	UL	UL
1158	USA-PA	F	Control	UL	UL	UL	W	UL	UL	UL	UL	UL	UL
1159	USA-PA	M	Control	W	UL	W	W	W	UL	W	W	W	W
1160	USA-PA	F	Control	UL	UL	UL	W	UL	UL	W	UL	UL	UL
1161	USA-PA	F	Control	W	UL	UL	UL	UL	W	UL	UL	UL	UL
1162	USA-PA	M	Control	W	UL	UL	UL	UL	W	A	A	UL	UL
1163	USA-PA	F	Control	UL	UL	UL	UL	UL	UL	RL	UL	UL	UL
1164	USA-PA	F	Control	UL	W	W	UL	UL	UL	RL	UL	UL	UL
1165	USA-PA	F	Control	UL	UL	UL	UL	UL	UL	RL	UL	RL	UL
1166	USA-PA	F	Case	UL	UL	UL	UL	UL	W	UL	UL	UL	UL
1167	USA-PA	M	UFM	W	RL	UL	W	W	W	W	UL	W	W
1168	USA-PA	F	UFM	UL	UL	A	UL	UL	UL	UL	A	W	UL
1169	USA-PA	F	UFM	W	A	UL	UL	UL	W	UL	UL	UL	UL
1170	USA-PA	M	Control	W	W	W	W	UL	UL	RL	UL	UL	UL
1171	USA-PA	M	UFM	UL	UL	UL	W	UL	UL	UL	UL	UL	UL
1172	USA-PA	F	UFM	W	W	UL	W	UL	W	W	UL	UL	UL
1173	USA-PA	M	UFM	UL	W	UL	W	W	UL	W	UL	W	UL
1174	USA-PA	F	UFM	UL	W	UL	W	UL	UL	W	W	W	UL
1175	USA-PA	M	UFM	W	W	UL	W	UL	UL	W	UL	W	UL
1176	USA-PA	M	UFM	W	W	W	W	W	W	W	W	W	W
1177	USA-PA	F	UFM	UL	UL	UL	UL	UL	UL	UL	UL	UL	UL
1178	USA-PA	M	Case	W	W	W	W	UL	W	W	W	W	UL
1179	USA-PA	M	UFM	W	RL	W	W	O	UL	W	UL	UL	UL
1180	USA-PA	F	UFM	W	W	W	W	UL	UL	W	W	W	UL
1181	USA-PA	M	UFM	UL	W	UL	UL	UL	UL	W	UL	UL	UL
1182	USA-PA	M	UFM	W	W	W	W	W	W	W	W	W	W
1183	USA-PA	M	UFM	UL	W	W	W	W	UL	W	W	W	W
1184	USA-PA	F	Case	W	RL	A	UL	UL	W	UL	UL	UL	UL
1185	USA-PA	M	UFM	UL	RL	UL	UL	UL	UL	RL	UL	UL	UL
1186	USA-PA	F	UFM	UL	RL	UL	W	UL	UL	UL	UL	W	UL
1187	USA-PA	M	UFM	UL	RL	UL	UL	UL	UL	RL	A	UL	UL
1188	USA-PA	M	UFM	W	W	A	W	UL	W	W	A	UL	UL
1189	USA-PA	F	Case	W	A	A	A	UL	A	A	A	UL	A
1190	USA-PA	F	Case	UL	RL	UL	W	UL	UL	W	UL	W	UL
1191	USA-PA	M	UFM	UL	RL	W	W	W	UL	W	W	W	W
1192	USA-PA	F	UFM	W	RL	UL	UL	UL	W	RL	UL	W	UL
1193	USA-PA	M	UFM	UL	RL	UL	UL	UL	UL	RL	UL	UL	UL
1194	USA-PA	F	UFM	UL	W	UL	UL	UL	UL	RL	UL	UL	UL
1195	USA-PA	M	UFM	W	RL	RL	W	UL	W	W	UL	W	UL
1196	USA-PA	M	UFM	UL	RL	UL	UL	UL	A	UL	W	UL	UL
1197	USA-PA	F	UFM	W	RL	W	W	UL	UL	W	UL	W	UL
1198	USA-PA	F	UFM	UL	RL	UL	UL	UL	UL	RL	UL	UL	UL
1199	USA-PA	F	UFM	W	UL	UL	UL	UL	UL	UL	UL	UL	UL
1200	USA-PA	F	UFM	UL	W	UL	UL	UL	UL	W	W	UL	UL
1201	USA-PA	F	Case	UL	UL	UL	UL	UL	UL	UL	UL	UL	UL
1202	USA-PA	M	UFM	UL	RL	RL	UL	UL	UL	UL	RL	UL	UL
1203	USA-PA	F	UFM	W	UL	UL	UL	UL	W	UL	UL	W	UL
1204	USA-PA	F	UFM	UL	RL	UL	UL	UL	UL	RL	UL	UL	UL
1205	USA-PA	F	Control	W	W	UL	W	UL	UL	W	W	W	W
1206	USA-PA	F	Control	W	W	UL	W	UL	UL	UL	UL	W	UL
1207	USA-PA	F	Control	UL	A	A	A	UL	UL	A	A	A	UL
1208	USA-PA	F	Control	W	RL	UL	UL	UL	UL	RL	A	A	UL
1209	USA-PA	F	Case	UL	A	UL	A	UL	A	RL	UL	A	UL
1210	USA-PA	F	UFM	A	A	RL	UL	UL	A	UL	UL	UL	UL
1211	USA-PA	M	UFM	UL	UL	UL	RL	W	UL	UL	UL	UL	UL
1212	USA-PA	M	Case	W	W	UL	W	UL	W	W	UL	UL	UL
1213	USA-PA	M	UFM	W	UL	UL	W	UL	UL	UL	UL	UL	UL
1214	USA-PA	F	UFM	W	W	UL	UL	UL	W	W	UL	UL	UL
1215	USA-PA	M	Case	W	RL	UL	UL	UL	W	O	UL	UL	UL
1216	USA-PA	F	UFM	UL	RL	UL	UL	UL	UL	RL	UL	UL	UL
1217	USA-PA	F	UFM	UL	UL	UL	UL	UL	W	A	UL	UL	UL
1218	USA-PA	M	Case	W	W	UL	W	W	UL	W	W	W	W
1219	USA-PA	F	UFM	W	UL	UL	UL	UL	UL	UL	UL	UL	UL
1220	USA-PA	M	UFM	W	RL	A	UL	UL	W	A	UL	UL	UL
1221	USA-PA	M	Case	W	UL	UL	W	UL	UL	W	UL	W	UL
1222	USA-PA	M	UFM	W	UL	UL	UL	UL	UL	W	UL	UL	UL
1223	USA-PA	F	UFM	W	RL	UL	W	UL	W	W	UL	W	UL
1224	USA-PA	F	Case	W	W	UL	W	UL	W	W	UL	W	UL
1225	USA-PA	M	Case	UL	W	W	W	UL	UL	UL	UL	UL	UL
1226	USA-PA	F	UFM	UL	UL	UL	W	UL	UL	W	UL	UL	W
1227	USA-PA	F	Case	UL	UL	UL	UL	UL	W	RL	UL	UL	W
1228	USA-PA	F	UFM	UL	W	UL	UL	UL	UL	UL	UL	UL	UL
1229	USA-PA	M	UFM	UL	RL	UL	UL	UL	UL	UL	UL	UL	UL
1230	USA-PA	F	Case	UL	RL	UL	UL	UL	UL	W	UL	UL	UL
1231	USA-PA	M	Case	W	W	UL	W	W	UL	W	UL	UL	UL
1232	USA-PA	F	Case	UL	UL	UL	UL	UL	UL	A	UL	UL	UL
1233	USA-PA	M	Case	W	RL	RL	W	UL	UL	W	UL	UL	UL
1234	USA-PA	F	Case	W	W	UL	W	UL	W	RL	A	UL	UL
1235	USA-PA	M	Case	W	W	UL	RL	UL	UL	UL	UL	UL	UL
1236	USA-PA	F	UFM	UL	UL	UL	RL	A	UL	A	A	UL	A
1237	USA-PA	F	UFM	A	A	A	A	A	A	A	A	A	A
1238	USA-PA	M	Case	W	RL	A	O	UL	W	A	A	UL	UL
1239	USA-PA	M	UFM	W	A	UL	UL	UL	W	UL	UL	UL	UL
1240	USA-PA	F	UFM	UL	RL	UL	UL	UL	W	RL	A	UL	UL
1241	USA-PA	M	Case	UL	W	UL	W	W	UL	UL	UL	UL	UL
1242	USA-PA	M	UFM	W	W	W	W	W	W	UL	UL	W	UL
1243	USA-PA	F	UFM	UL	RL	UL	W	UL	UL	RL	UL	UL	UL
1244	USA-PA	M	UFM	UL	UL	UL	W	UL	UL	UL	UL	UL	UL
1245	USA-PA	M	UFM	UL	RL	UL	UL	UL	UL	UL	UL	UL	UL
1246	USA-PA	F	UFM	UL	RL	UL	UL	UL	UL	UL	UL	UL	UL
1247	USA-PA	F	Case	W	RL	UL	UL	UL	W	A	UL	UL	UL
1248	USA-PA	M	Case	W	W	W	W	UL	W	W	UL	W	UL
1249	USA-PA	M	UFM	W	RL	RL	UL	UL	W	RL	UL	UL	UL
1250	USA-PA	M	UFM	W	RL	UL	UL	UL	W	RL	W	UL	UL
1251	USA-PA	M	UFM	W	UL	UL	UL	UL	UL	UL	UL	UL	UL
1252	USA-PA	F	UFM	UL	W	UL	W	UL	W		W	W	W
1253	USA-PA	F	UFM	W	UL	UL	UL	UL	W	UL	UL	UL	UL
1254	USA-PA	F	UFM	UL	UL	UL	A	UL	RL	UL	UL	UL	UL
1255	USA-PA	M	UFM	UL	UL	UL	UL	UL	UL	RL	UL	UL	UL
1256	USA-PA	F	UFM	UL	UL	UL	UL	UL	UL	UL	UL	UL	UL
1257	USA-PA	M	Case	W	RL	UL	W	UL	W	RL	W	W	W
1258	USA-PA	M	UFM	UL	W	UL	W	UL	UL	UL	UL	W	UL
1259	USA-PA	F	UFM	W	UL	UL	W	UL	W	W	UL	W	UL
1260	USA-PA	M	UFM	W	W	UL	W	W	W	W	UL	W	W
1261	USA-PA	F	Case	UL	RL	UL	UL	UL	UL	RL	A	UL	UL
1262	USA-PA	M	UFM	UL	RL	UL	UL	UL	UL	RL	UL	UL	UL
1263	USA-PA	F	UFM	UL	A	UL	UL	UL	UL	RL	A	UL	UL
1264	USA-PA	M	Case	W	W	UL	W	W	UL	UL	UL	W	UL
1265	USA-PA	M	UFM	W	RL	A	A	UL	UL	A	UL	UL	UL
1266	USA-PA	F	Case	W	W	W	W	UL	UL	W	W	W	UL
1267	USA-PA	F	UFM	W	RL	UL	UL	UL	UL	RL	UL	UL	UL
1268	USA-PA	M	Control	W	A	UL	UL	UL	W	RL	UL	UL	UL
1269	USA-PA	M	Case	UL	UL	UL	UL	UL	UL	UL	UL	UL	UL
1270	USA-PA	M	UFM	W	W	UL	W	UL	UL	W	UL	UL	UL
1271	USA-PA	F	UFM	A	UL	UL	A	UL	A	A	A	A	UL
1272	USA-PA	M	Control	W	RL	UL	W	UL	UL	UL	UL	UL	UL
1273	USA-PA	M	Control	W	UL	UL	O	UL	UL	UL	UL	W	UL
1274	USA-PA	F	Control	W	W	W	W	UL	UL	W	UL	W	UL
1275	USA-PA	M	Control	W	W	UL	UL	UL	UL	UL	UL	UL	UL
1276	USA-PA	F	Control	W	RL	W	W	UL	W	W	UL	W	UL
1277	USA-PA	M	Control	W	RL	W	UL	UL	UL	UL	UL	UL	UL
1278	USA-PA	F	Control	W	UL	UL	W	UL	UL	UL	W	W	W
1279	USA-PA	M	Control	W	RL	W	W	UL	W	A	W	W	UL
1280	USA-PA	M	Case	W	W	W	W	W	W	W	W	W	UL
1281	USA-PA	F	Case	UL	W	UL	W	UL	W	W	UL	UL	A
1282	USA-PA	F	Case	UL	W	W	W	UL	UL	W	W	UL	UL
1283	USA-PA	F	Case	W	W	W	W	UL	UL	W	W	W	UL
1284	USA-PA	F	Case	W	W	UL	UL	UL	UL	W	W	W	UL
1285	USA-PA	M	UFM	W	A	UL	UL	UL	UL	UL	UL	UL	UL
1286	USA-PA	F	Case	W	RL	UL	W	UL	UL	RL	UL	UL	UL
1287	USA-PA	M	UFM	UL	W	UL	UL	UL	UL	RL	UL	UL	UL
1288	USA-PA	F	Case	UL	RL	UL	UL	UL	UL	RL	UL	UL	UL
1289	USA-PA	M	UFM	UL	UL	UL	UL	UL	UL	UL	UL	UL	UL
1290	USA-PA	F	UFM	UL	O	UL	UL	UL	UL	W	UL	UL	UL
1291	USA-PA	F	Case	W	UL	W	W	UL	W	UL	W	W	UL
1292	USA-PA	M	UFM	W	UL	UL	W	UL	W	UL	UL	W	W
1293	USA-PA	F	UFM	UL	UL	UL	UL	UL	UL	UL	UL	UL	UL
1294	USA-PA	F	UFM	UL	UL	UL	UL	UL	UL	UL	UL	W	UL
1295	USA-PA	F	UFM	UL	UL	UL	UL	UL	UL	UL	UL	UL	UL
1296	USA-PA	M	UFM	UL	A	A	UL	UL	W	UL	UL	UL	UL
1297	USA-PA	F	Case	UL	UL	UL	UL	W	UL	UL	UL	UL	UL
1298	USA-PA	F	UFM	UL	A	A	A	UL	UL	A	A	A	UL
1299	USA-PA	F	Control	UL	UL	UL	UL	UL	UL	UL	UL	UL	UL
1300	USA-PA	F	UFM	W	W	W	W	UL	W	W	W	W	UL
1301	USA-PA	M	Case	A	UL	UL	W	W	A	UL	W	UL	W
1302	USA-PA	F	UFM	UL	UL	UL	UL	UL	UL	UL	UL	UL	UL
1303	USA-PA	F	Case	UL	UL	UL	UL	UL	UL	UL	UL	UL	UL
1304	USA-PA	M	UFM	W	W	UL	W	W	W	W	W	UL	UL
1305	USA-PA	M	UFM	W	UL	UL	UL	UL	W	UL	UL	UL	UL
1306	USA-PA	F	Control	UL	A	UL	UL	UL	UL	A	UL	UL	UL
1307	USA-PA	M	Control	UL	UL	UL	W	UL	UL	UL	UL	UL	UL
1308	USA-TX	F	Case	UL	UL	UL	UL	UL	UL	UL	RL	UL	UL
1309	USA-TX	M	UFM	W	RL	UL	UL	UL	W	RL	UL	UL	UL
1310	USA-TX	M	Case	UL	RL	UL	UL	UL	UL	A	UL	UL	UL
1311	USA-TX	F	UFM	W	W	UL	UL	UL	W	UL	W	UL	UL
1312	USA-TX	M	Case	UL	UL	UL	UL	UL	UL	UL	UL	UL	UL
1313	USA-TX	M	UFM	W	RL	W	UL	UL	W	UL	UL	UL	UL
1314	USA-TX	M	UFM	UL	UL	UL	UL	UL	UL	UL	UL	UL	UL
1315	USA-TX	M	UFM	W	UL	UL	W	UL	O	UL	UL	W	UL
1316	USA-TX	F	UFM	UL	RL	UL	UL	UL	W	RL	UL	UL	UL
1317	USA-TX	F	UFM	UL	UL	UL	UL	UL	UL	UL	UL	UL	UL
1318	USA-TX	F	UFM	W	W	W	W	W	UL	W	UL	UL	UL
1319	USA-TX	M	UFM	UL	RL	UL	UL	UL	UL	W	UL	UL	UL
1320	USA-TX	M	Case	UL	RL	UL	UL	UL	UL	UL	UL	UL	UL
1321	USA-TX	M	UFM	UL	UL	UL	UL	UL	UL	UL	UL	UL	UL
1322	USA-TX	M	UFM	UL	W	UL	W	UL	UL	UL	UL	UL	UL
1323	USA-TX	F	UFM	W	UL	W	UL	UL	W	UL	UL	UL	UL
1324	USA-TX	M	UFM	UL	UL	W	UL	UL	UL	UL	UL	UL	UL
1325	USA-TX	F	UFM	UL	UL	UL	UL	UL	UL	RL	UL	UL	UL
1326	USA-TX	F	UFM	A	RL	A	UL	UL	UL	UL	UL	UL	UL
1327	USA-TX	F	UFM	UL	UL	UL	W	UL	UL	UL	UL	UL	UL
1328	USA-TX	F	Case	W	UL	UL	W	W	W	UL	UL	W	W
1329	USA-TX	M	UFM	W	UL	UL	UL	W	W	UL	UL	UL	UL
1330	USA-TX	F	UFM	UL	A	A	A	UL	UL	A	A	A	UL
1331	USA-TX	M	Case	UL	A	A	UL	UL	UL	A	A	UL	UL
1332	USA-TX	F	Case	UL	W	UL	UL	UL	UL	UL	UL	UL	UL
1333	USA-TX	M	UFM	W	UL	W	W	UL	UL	UL	W	W	UL
1334	USA-TX	F	UFM	UL	UL	UL	UL	UL	UL	RL	A	W	UL
1335	USA-TX	M	UFM	UL	W	UL	W	UL	UL	UL	W	UL	UL
1336	USA-TX	M	UFM	W	W	UL	W	UL	UL	W	UL	UL	UL
1337	USA-TX	M	Case	W	UL	UL	UL	UL	UL	UL	A	UL	UL
1338	USA-TX	M	UFM	UL	A	A	A	UL	W	UL	A	UL	UL
1339	USA-TX	F	UFM	UL	UL	UL	UL	UL	UL	UL	UL	UL	UL
1340	USA-TX	F	UFM	UL	UL	UL	UL	UL	UL	UL	UL	UL	UL
1341	USA-TX	F	UFM	UL	A	UL	UL	UL	UL	A	UL	UL	UL
1342	USA-TX	F	UFM	W	A	UL	UL	UL	UL	A	UL	UL	UL
1343	USA-TX	M	UFM	UL	UL	UL	UL	UL	UL	UL	UL	UL	UL
1344	USA-TX	F	Case	UL	A	A	UL	UL	A	A	A	UL	UL
1345	USA-TX	M	UFM	UL	A	UL	UL	UL	UL	UL	UL	UL	UL
1346	USA-TX	F	UFM	W	RL	W	W	UL	W	RL	W	W	UL
1347	USA-TX	M	UFM	W	A	UL	UL	UL	W	UL	UL	UL	UL
1348	USA-TX	M	UFM	W	W	UL	UL	UL	UL	RL	UL	UL	UL
1349	USA-TX	F	UFM	UL	RL	UL	UL	UL	W	UL	UL	UL	UL
1350	USA-TX	F	UFM	UL	A	UL	UL	UL	UL	A	UL	UL	UL
1351	USA-TX	M	Case	W	RL	W	W	UL	W	W	O	UL	UL
1352	USA-TX	M	UFM	UL	W	UL	W	UL	UL	UL	UL	UL	UL
1353	USA-TX	F	UFM	A	UL	UL	UL	UL	A	W	UL	UL	UL
1354	USA-TX	M	Case	W	W	O	W	UL	W	W	UL	W	UL
1355	USA-TX	F	UFM	W	O	UL	UL	UL	W	UL	UL	UL	UL
1356	USA-TX	M	UFM	W	UL	UL	W	UL	W	UL	UL	W	UL
1357	USA-TX	M	UFM	W	A	UL	W	UL	UL	A	UL	UL	UL
1358	USA-TX	M	UFM	W	O	A	W	UL	W	O	A	W	UL
1359	USA-TX	F	Case	W	RL	UL	UL	UL	W	RL	UL	UL	UL
1360	USA-TX	F	UFM	W	W	UL	W	W	W	W	UL	W	W
1361	USA-TX	M	UFM	W	W	W	W	UL	W	W	W	W	UL
1362	USA-TX	F	UFM	UL	W	UL	W	W	UL	W	UL	UL	UL
1363	USA-TX	M	UFM	W	W	W	W	W	W	W	W	W	W
1364	USA-TX	M	Case	UL	A	UL	W	UL	UL	UL	UL	UL	W
1365	USA-TX	M	UFM	UL	A	A	W	UL	UL	A	UL	UL	UL
1366	USA-TX	F	UFM	UL	A	UL	UL	UL	UL	UL	UL	UL	A
1367	USA-TX	M	UFM	UL	A	UL	UL	UL	UL	UL	UL	O	UL
1368	USA-TX	F	UFM	UL	UL	UL	UL	UL	UL	UL	UL	UL	UL
1369	USA-TX	M	UFM	UL	UL	UL	UL	UL	UL	UL	UL	UL	UL
1370	USA-TX	F	Case	W	UL	UL	UL	UL	W	UL	UL	UL	UL
1371	USA-TX	M	UFM	UL	RL	UL	UL	UL	UL	A	A	UL	UL
1372	USA-TX	M	UFM	UL	UL	A	UL	UL	UL	UL	A	UL	UL
1373	USA-TX	M	Case	UL	RL	UL	UL	UL	UL	A	UL	UL	UL
1374	USA-TX	M	UFM	UL	RL	RL	UL	UL	UL	RL	RL	UL	UL
1375	USA-TX	F	UFM	UL	UL	A	UL	UL	A	A	UL	A	UL
1376	USA-TX	F	UFM	UL	RL	UL	UL	UL	UL	RL	UL	UL	UL
1377	USA-TX	F	UFM	UL	RL	UL	UL	UL	UL	RL	A	UL	UL
1378	USA-TX	F	Case	W	UL	UL	UL	UL	W	RL	W	W	UL
1379	USA-TX	F	UFM	UL	W	UL	UL	UL	W	RL	UL	UL	UL
1380	USA-TX	M	UFM	W	UL	UL	UL	UL	W	RL	UL	UL	UL
1381	USA-TX	M	UFM	UL	UL	UL	W	UL	UL	UL	UL	UL	UL
1382	USA-TX	F	Case	UL	W	UL	W	W	W	UL	UL	UL	UL
1383	USA-TX	M	UFM	W	RL	W	W	W	W	W	W	W	W
1384	USA-TX	F	UFM	W	UL	UL	UL	UL	W	UL	UL	UL	UL
1385	USA-TX	M	Case	UL	UL	UL	UL	UL	W	UL	UL	W	UL
1386	USA-TX	F	UFM	W	O	UL	W	UL	W	RL	W	W	W
1387	USA-TX	F	UFM	W	RL	W	W	UL	W	UL	UL	W	UL
1388	USA-TX	F	UFM	W	O	W	W	W	W	O	W	W	W
1389	USA-TX	M	Case	UL	W	UL	W	W	UL	UL	UL	W	UL
1390	USA-TX	M	UFM	W	W	UL	W	W	UL	W	UL	W	UL
1391	USA-TX	F	UFM	W	RL	W	W	W	W	W	W	W	W
1392	USA-TX	M	Case	UL	UL	UL	W	UL	UL	A	UL	W	UL
1393	USA-TX	F	UFM	UL	W	UL	UL	UL	UL	UL	UL	UL	UL
1394	USA-TX	F	UFM	UL	A	UL	UL	UL	UL	A	UL	UL	UL
1395	USA-TX	M	Case	UL	UL	UL	UL	UL	W	UL	UL	W	UL
1396	USA-TX	F	UFM	W	W	UL	W	W	W	O	W	W	UL
1397	USA-TX	F	UFM	W	W	UL	UL	W	W	W	W	W	W
1398	USA-TX	F	UFM	W	W	UL	W	W	W	W	W	W	W
1399	USA-TX	M	UFM	W	W	W	W	W	W	W	W	W	UL
1400	USA-TX	M	UFM	UL	W	W	W	W	UL	W	W	W	UL
1401	USA-TX	F	UFM	W	W	W	W	UL	UL	W	W	W	W
1402	USA-TX	F	UFM	W	W	W	W	UL	W	W	W	W	UL
1403	USA-TX	F	UFM	W	UL	UL	W	UL	UL	W	W	W	UL
1404	USA-TX	M	Case	UL	UL	W	W	UL	UL	UL	UL	W	UL
1405	USA-TX	M	UFM	UL	RL	UL	UL	UL	UL	UL	UL	UL	UL
1406	USA-TX	F	UFM	UL	UL	UL	W	UL	UL	UL	UL	UL	UL
1407	USA-TX	M	UFM	UL	UL	UL	UL	UL	UL	UL	UL	UL	UL
1408	USA-TX	M	UFM	W	W	W	W	W	W	W	W	W	W
1409	USA-TX	F	UFM	UL	UL	UL	UL	UL	UL	UL	UL	UL	UL
1410	USA-TX	M	UFM	W	W	W	W	UL	UL	W	W	W	UL
1411	USA-TX	M	UFM	W	W	UL	W	W	UL	UL	W	W	UL
1412	USA-TX	F	UFM	W	W	UL	W	UL	W	W	UL	W	UL
1413	USA-TX	M	Case	W	W	UL	W	UL	W	W	UL	W	UL
1414	USA-TX	F	UFM	UL	UL	UL	UL	UL	W	UL	UL	UL	UL
1415	USA-TX	M	UFM	UL	UL	UL	UL	UL	UL	UL	UL	UL	UL
1416	USA-TX	M	UFM	W	W	UL	W	UL	W	W	UL	UL	UL
1417	USA-TX	M	Case	W	UL	A	RL	UL	UL	A	UL	A	UL
1418	USA-TX	M	UFM	W	W	UL	W	UL	W	W	UL	UL	UL
1419	USA-TX	F	UFM	UL	UL	UL	UL	UL	UL	A	UL	UL	A
1420	USA-TX	M	UFM	W	UL	UL	UL	UL	A	UL	UL	UL	UL
1421	USA-TX	M	Case	W	UL	UL	UL	UL	UL	UL	UL	UL	UL
1422	USA-TX	M	UFM	W	UL	UL	W	UL	W	UL	UL	W	UL
1423	USA-TX	F	UFM	UL	RL	UL	UL	UL	UL	UL	UL	UL	UL
1424	USA-TX	F	UFM	W	UL	UL	UL	UL	W	RL	UL	UL	UL
1425	USA-TX	M	Case	UL	UL	UL	UL	UL	UL	UL	UL	UL	UL
1426	USA-TX	M	UFM	W	RL	RL	UL	UL	UL	RL	UL	UL	UL
1427	USA-TX	F	UFM	UL	UL	A	UL	UL	UL	A	A	A	UL
1428	USA-TX	F	UFM	UL	RL	UL	W	UL	UL	RL	W	W	UL
1429	USA-TX	F	UFM	UL	UL	UL	UL	UL	UL	A	UL	UL	UL
1430	USA-TX	M	Case	A	UL	A	UL	UL	A	UL	A	A	UL
1431	USA-TX	M	UFM	UL	UL	UL	RL	A	UL	A	UL	UL	UL
1432	USA-TX	F	UFM	W	UL	UL	W	UL	W	UL	UL	W	UL
1433	USA-TX	M	UFM	UL	A	A	UL	UL	W	A	A	UL	UL
1434	USA-TX	M	Case	W	W	W	W	UL	W	W	UL	UL	UL
1435	USA-TX	M	UFM	UL	RL	UL	UL	UL	UL	RL	UL	UL	UL
1436	USA-TX	F	UFM	UL	UL	UL	W	UL	UL	UL	UL	UL	UL
1437	USA-TX	F	UFM	W	RL	UL	UL	UL	UL	UL	UL	UL	UL
1438	USA-TX	F	UFM	UL	RL	UL	UL	UL	A	RL	UL	UL	UL
1439	USA-TX	M	Case	UL	W	W	W	UL	UL	UL	UL	UL	UL
1440	USA-TX	M	UFM	W	RL	UL	W	W	W	UL	UL	W	UL
1441	USA-TX	F	UFM	UL	UL	RL	UL	UL	A	UL	RL	UL	UL
1442	USA-TX	M	UFM	UL	UL	UL	UL	UL	UL	UL	UL	UL	UL
1443	USA-TX	M	Case	UL	RL	UL	UL	UL	UL	A	UL	UL	UL
1444	USA-TX	F	UFM	UL	W	UL	UL	UL	UL	W	UL	W	UL
1445	USA-TX	M	UFM	UL	RL	W	UL	UL	W	RL	UL	UL	UL
1446	USA-TX	F	UFM	UL	A	UL	UL	UL	UL	UL	UL	UL	UL
1447	USA-TX	F	Case	W	W	W	W	W	W	W	W	W	UL
1448	USA-TX	M	UFM	UL	W	W	W	W	UL	UL	UL	UL	W
1449	USA-TX	F	UFM	UL	A	UL	UL	UL	UL	UL	UL	UL	UL
1450	USA-TX	M	UFM	UL	UL	UL	UL	UL	UL	UL	UL	UL	UL
1451	USA-TX	M	Case	W	RL	A	W	UL	W	UL	UL	W	UL
1452	USA-TX	F	UFM	W	A	UL	UL	A	A	UL	UL	UL	UL
1453	USA-TX	F	UFM	W	UL	UL	UL	UL	W	UL	UL	UL	UL
1454	USA-TX	F	UFM	W	W	W	UL	UL	UL	W	W	W	UL
1455	USA-TX	F	UFM	UL	A	A	UL	UL	UL	A	A	UL	UL
1456	USA-TX	M	UFM	W	RL	UL	RL	UL	UL	UL	UL	UL	UL
1457	USA-TX	F	UFM	W	UL	UL	A	A	UL	UL	A	A	A
1458	USA-TX	F	UFM	UL	UL	UL	UL	UL	UL	A	UL	UL	UL
1459	USA-TX	M	UFM	W	UL	UL	W	UL	W	A	UL	UL	UL
1460	USA-TX	M	UFM	W	UL	UL	UL	UL	UL	UL	UL	UL	UL
1461	USA-TX	F	Case	UL	UL	UL	UL	UL	UL	A	UL	UL	UL
1462	USA-TX	M	Case	UL	A	UL	UL	UL	UL	UL	UL	UL	UL
1463	USA-TX	F	UFM	W	UL	UL	UL	UL	W	W	UL	UL	UL
1464	USA-TX	F	UFM	UL	UL	UL	UL	UL	UL	RL	UL	UL	UL
1465	USA-TX	M	UFM	W	UL	UL	W	UL	W	W	UL	W	UL
1466	USA-TX	M	UFM	UL	W	W	W	UL	UL	W	UL	UL	UL
1467	USA-TX	M	UFM	W	W	W	W	UL	W	W	UL	UL	UL
1468	USA-TX	M	Case	UL	UL	UL	UL	UL	UL	RL	UL	A	UL
1469	USA-TX	M	UFM	UL	UL	UL	W	UL	UL	A	W	W	W
1470	USA-TX	F	UFM	W	UL	UL	W	UL	W	UL	UL	W	UL
1471	USA-TX	F	UFM	UL	UL	UL	W	W	W	W	W	W	W
1472	USA-TX	F	Case	W	O	W	W	UL	W	RL	W	W	UL
1473	USA-TX	F	UFM	W	W	UL	W	W	W	W	W	W	W
1474	USA-TX	F	UFM	W	W	W	W	W	W	W	W	W	W
1475	USA-TX	M	UFM	W	W	W	W	UL	W	RL	W	W	W
1476	USA-TX	M	Case	UL	UL	UL	UL	UL	UL	RL	UL	W	UL
1477	USA-TX	M	UFM	UL	UL	UL	W	UL	UL	UL	UL	UL	UL
1478	USA-TX	F	UFM	UL	UL	W	W	UL	UL	RL	W	W	UL
1479	USA-TX	M	UFM	UL	A	UL	UL	UL	UL	RL	RL	UL	UL
1480	USA-TX	F	Case	UL	UL	UL	UL	UL	UL	A	UL	UL	UL
1481	USA-TX	M	UFM	UL	UL	UL	UL	UL	UL	RL	UL	UL	UL
1482	USA-TX	F	UFM	W	UL	UL	UL	UL	W	UL	UL	UL	UL
1483	USA-TX	F	UFM	UL	UL	UL	RL	UL	UL	UL	UL	UL	UL
1484	USA-TX	F	Case	UL	UL	UL	UL	UL	UL	UL	UL	UL	UL
1485	USA-TX	M	UFM	W	RL	RL	UL	UL	W	RL	UL	UL	UL
1486	USA-TX	F	UFM	UL	UL	UL	UL	UL	W	UL	UL	UL	UL
1487	USA-TX	M	UFM	W	RL	W	UL	UL	W	RL	UL	UL	UL
1488	USA-TX	M	Case	W	RL	W	UL	UL	W	RL	UL	UL	UL
1489	USA-TX	M	UFM	UL	A	UL	UL	UL	W	RL	UL	UL	UL
1490	USA-TX	F	UFM	UL	UL	UL	UL	W	UL	UL	UL	UL	UL
1491	USA-TX	F	UFM	UL	UL	UL	UL	UL	UL	UL	UL	UL	UL
1492	USA-TX	M	UFM	UL	W	UL	W	W	UL	UL	UL	UL	UL
1493	USA-TX	F	Case	UL	RL	UL	UL	UL	UL	A	A	UL	UL
1494	USA-TX	F	UFM	UL	RL	UL	RL	UL	UL	UL	UL	UL	UL
1495	USA-TX	M	Case	W	UL	UL	UL	UL	UL	UL	UL	UL	UL
1496	USA-TX	M	Case	W	W	W	W	UL	W	O	UL	UL	UL
1497	USA-TX	F	UFM	W	W	UL	W	UL	W	UL	W	W	UL
1498	USA-TX	F	UFM	W	W	W	W	UL	W	W	W	W	UL
1499	USA-TX	M	UFM	W	RL	UL	UL	UL	UL	UL	UL	UL	UL
1500	USA-TX	F	UFM	UL	UL	UL	W	UL	UL	W	UL	W	UL
1501	USA-TX	F	UFM	UL	UL	UL	UL	A	UL	O	UL	UL	A
1502	USA-TX	F	UFM	UL	RL	UL	UL	UL	UL	UL	UL	UL	UL

## Sheet: Data-dictionary
Subject	Subject number 1-1502
Site	Recruitment site: Hungary, USA-PA, USA-TX, Spain, Argentina, Madrid
Sex	Sex of subject: M = male, F = female
Cleft Status	Cleft status: Case, UFM = unaffected family member, Control
R1_pattern	Fingerprint pattern on fingers of right hand, starting from thumb: A=arch, UL=ulnar loop, RL=radial loop, W=whorl, O=Other/accidental, blank=missing
R2_pattern
R3_pattern
R4_pattern
R5_pattern
L1_pattern	Fingerprint pattern on fingers of left hand, starting from thumb: same definitions as above
L2_pattern
L3_pattern
L4_pattern
L5_pattern
